# Supplementary material for: Crystal structure of (E)-1-(4′-methyl-[1,1′-biphen­yl]-4-yl)-3-(3-nitro­phen­yl)prop-2-en-1-one
Source: Acta Crystallogr E Crystallogr Commun. 2015 Jan 1;71(Pt 1):o65–6. doi: 10.1107/S2056989014027443 (PMC4331888; doi:10.1107/S2056989014027443)
Supplement: Supplementary file 1 [file e-71-00o65-sup1.cif]

##############################################################################
#                                                                            #
# This CIF contains the data in a paper accepted for publication in          #
# Acta Crystallographica Section E. It conforms to the requirements of       #
# Notes for Authors for Acta Crystallographica Section E, and has been       #
# peer reviewed under the auspices of the IUCr Commission on Journals.       #
#                                                                            #
# Full details of the Crystallographic Information File format               #
# are given in the paper "The Crystallographic Information File (CIF):       #
# a New Standard Archive File for Crystallography" by S. R. Hall, F. H.      #
# Allen and I. D. Brown [Acta Cryst. (1991), A47, 655-685].                  #
#                                                                            #
# The current version of the core CIF dictionary is obtainable from          #
# ftp://ftp.iucr.org/pub/cif_core.dic.                                       #
#                                                                            #
# Software is freely available for graphical display of the structure(s)     #
# in this CIF. For information consult the CIF software page                 #
# http://www.iucr.org/resources/cif/software.                                #
#                                                                            #
# This file may be used for bona fide research purposes within the           #
# scientific community so long as proper attribution is given to the journal # 
# article from which it was obtained.                                        #
#                                                                            #
##############################################################################
data_global
_audit_creation_method     'PLATON <TABLE ACC> option'
_journal_date_recd_electronic     2014-12-14
_journal_date_accepted     2014-12-16
_journal_name_full     'Acta Crystallographica, Section E'
_journal_year     2015
_journal_volume     71
_journal_issue      1
_journal_page_first     o65
_journal_page_last     o66
_journal_paper_category     HO
_journal_paper_doi     10.1107/S2056989014027443
_journal_coeditor_code     SU5045
_publ_contact_author_name
;
Dr A. Thiruvalluvar
;
_publ_contact_author_address
;
Associate Professor of Physics
Postgraduate Research Department of Physics
Rajah Serfoji Government College (Autonomous)
Thanjavur 613 005
Tamilnadu
India
;
_publ_contact_author_email     'thiruvalluvar.a@gmail.com'
_publ_contact_author_fax     'none'
_publ_contact_author_phone     '+91 4362 255490'
_publ_section_title
;\
Crystal structure of
(<i>E</i>)-1-(4'-methyl-[1,1'-biphenyl]-4-yl)-3-(3-nitrophenyl)prop-2-en-1-\
one
;
loop_
    _publ_author_name
    _publ_author_footnote
    _publ_author_address
    'Vidhyasagar , T.' ?
;
Department of Chemistry
Annamalai University
Annamalai Nagar 608 002
Tamilnadu
India
;
    'Rajeswari , K.' ?
;
Department of Chemistry
Annamalai University
Annamalai Nagar 608 002
Tamilnadu
India
;
    'Shanthi , D.' ?
;
Department of Chemistry
Annamalai University
Annamalai Nagar 608 002
Tamilnadu
India
;
    'Kayalvizhi, M.' ?
;
Department of Physics
Kunthavai Naachiar Government Arts College (W) (Autonomous)
Thanjavur 613 007
Tamilnadu
India
;
    'Vasuki, G.' ?
;
Department of Physics
Kunthavai Naachiar Government Arts College (W) (Autonomous)
Thanjavur 613 007
Tamilnadu
India
;
    'Thiruvalluvar, A.' ?
;
Postgraduate Research Department of Physics
Rajah Serfoji Government College (Autonomous)
Thanjavur 613 005
Tamilnadu
India
;
_publ_section_synopsis     .
data_I
_database_code_depnum_ccdc_archive 'CCDC 1039539'
_chemical_name_systematic
;\
(<i>E</i>)-1-(4'-Methyl-[1,1'-biphenyl]-4-yl)-3-(3-nitrophenyl)prop-2-en-1-\
one
;
_chemical_name_common     chalcone
_chemical_formula_moiety     'C22 H17 N O3'
_chemical_formula_sum     'C22 H17 N O3'
_chemical_formula_structural     'C22 H17 N O3'
_chemical_formula_iupac     'C22 H17 N O3'
_chemical_formula_weight     343.37
_chemical_melting_point     462.3
_symmetry_cell_setting     monoclinic
_symmetry_space_group_name_H-M     'C 2/c'
_symmetry_space_group_name_Hall     '-C 2yc'
loop_
    _symmetry_equiv_pos_site_id
    _symmetry_equiv_pos_as_xyz
    1 x,y,z
    2 -x,y,1/2-z
    3 -x,-y,-z
    4 x,-y,1/2+z
    5 1/2+x,1/2+y,z
    6 1/2-x,1/2+y,1/2-z
    7 1/2-x,1/2-y,-z
    8 1/2+x,1/2-y,1/2+z
_cell_length_a     17.8214(10)
_cell_length_b     6.1630(3)
_cell_length_c     32.3569(19)
_cell_angle_alpha     90
_cell_angle_beta     103.165(2)
_cell_angle_gamma     90
_cell_volume     3460.5(3)
_cell_formula_units_Z     8
_cell_measurement_reflns_used     5055
_cell_measurement_theta_min     2.4
_cell_measurement_theta_max     23.5
_cell_measurement_temperature     293(2)
_cell_special_details     ?
_exptl_crystal_description     'block'
_exptl_crystal_colour     'yellow'
_exptl_crystal_size_max     0.30
_exptl_crystal_size_mid     0.20
_exptl_crystal_size_min     0.20
_exptl_crystal_size_rad     ?
_exptl_crystal_density_diffrn     1.318
_exptl_crystal_density_meas     ?
_exptl_crystal_density_method     'Not Measured'
_exptl_crystal_F_000     1440
_exptl_absorpt_coefficient_mu     0.088
_exptl_absorpt_correction_type     multi-scan
_exptl_absorpt_process_details
;
(SADABS; Bruker, 2004)
;
_exptl_absorpt_correction_T_min     0.6457
_exptl_absorpt_correction_T_max     0.7450
_exptl_special_details     ?
_diffrn_ambient_temperature     293(2)
_diffrn_radiation_type     MoK\a
_diffrn_radiation_wavelength     0.71073
_diffrn_radiation_source     'fine-focus sealed tube'
_diffrn_radiation_monochromator     graphite
_diffrn_measurement_device_type     'Bruker Kappa APEXII CCD'
_diffrn_measurement_method     '\w and \f scan'
_diffrn_detector_area_resol_mean     ?
_diffrn_reflns_number     17009
_diffrn_reflns_av_R_equivalents     0.0529
_diffrn_reflns_theta_min     2.347
_diffrn_reflns_theta_max     24.704
_diffrn_reflns_theta_full     25.000
_diffrn_measured_fraction_theta_max     0.984
_diffrn_measured_fraction_theta_full     0.951
_diffrn_reflns_limit_h_min     -20
_diffrn_reflns_limit_h_max     20
_diffrn_reflns_limit_k_min     -7
_diffrn_reflns_limit_k_max     7
_diffrn_reflns_limit_l_min     -37
_diffrn_reflns_limit_l_max     37
_refine_special_details     ?
_reflns_number_total     2902
_reflns_number_gt     2058
_reflns_threshold_expression     I>2\s(I)
_refine_ls_structure_factor_coef     Fsqd
_refine_ls_matrix_type     full
_refine_ls_R_factor_all     0.0983
_refine_ls_R_factor_gt     0.0672
_refine_ls_wR_factor_gt     0.1545
_refine_ls_wR_factor_ref     0.1766
_refine_ls_goodness_of_fit_ref     1.077
_refine_ls_restrained_S_all     1.077
_refine_ls_number_reflns     2902
_refine_ls_number_parameters     236
_refine_ls_number_restraints     0
_refine_ls_hydrogen_treatment     constr
_refine_ls_weighting_scheme     calc
_refine_ls_weighting_details
              'w=1/[\s^2^(Fo^2^)+(0.0622P)^2^+6.9426P] where P=(Fo^2^+2Fc^2^)/3'
_atom_sites_solution_hydrogens     geom
_atom_sites_solution_primary     ?
_atom_sites_solution_secondary     ?
_refine_ls_shift/su_max     0.000
_refine_ls_shift/su_max_lt     0.001
_refine_ls_shift/su_mean     0.001
_refine_diff_density_max     0.373
_refine_diff_density_min     -0.224
_refine_ls_extinction_method     none
_refine_ls_extinction_coef     .
loop_
    _atom_type_symbol
    _atom_type_description
    _atom_type_scat_dispersion_real
    _atom_type_scat_dispersion_imag
    _atom_type_scat_source
    C C 0.0033 0.0016 ' International Tables Vol C Tables 4.2.6.8 and 6.1.1.4'
    H H 0.0000 0.0000 ' International Tables Vol C Tables 4.2.6.8 and 6.1.1.4'
    N N 0.0061 0.0033 ' International Tables Vol C Tables 4.2.6.8 and 6.1.1.4'
    O O 0.0106 0.0060 ' International Tables Vol C Tables 4.2.6.8 and 6.1.1.4'
_computing_data_collection
;
APEX2 (Bruker, 2004)
;
_computing_cell_refinement
;
APEX2 and SAINT (Bruker, 2004)
;
_computing_data_reduction
;
SAINT and XPREP (Bruker, 2004)
;
_computing_structure_solution
;
SIR2002 (Burla <i>et al.</i>,  2003)
;
_computing_structure_refinement
;
SHELXL2014 (Sheldrick, 2008)
;
_computing_molecular_graphics
;
ORTEP-3 for Windows (Farrugia, 2012) and PLATON (Spek, 2009)
;
_computing_publication_material
;
SHELXL2014 (Sheldrick, 2008), PLATON (Spek, 2009) and publCIF
(Westrip, 2010)
;
loop_
    _atom_site_type_symbol
    _atom_site_label
    _atom_site_fract_x
    _atom_site_fract_y
    _atom_site_fract_z
    _atom_site_U_iso_or_equiv
    _atom_site_thermal_displace_type
    _atom_site_calc_flag
    _atom_site_refinement_flags
    _atom_site_occupancy
    _atom_site_disorder_assembly
    _atom_site_disorder_group
    O O1 0.5576(2) -0.0419(5) -0.18992(10) 0.1050(16) Uani d . 1.000 . .
    O O2 0.57708(17) 0.2525(5) -0.15451(8) 0.0826(11) Uani d . 1.000 . .
    O O3 0.39470(16) 0.5129(4) 0.01333(8) 0.0742(10) Uani d . 1.000 . .
    N N1 0.55103(17) 0.0708(6) -0.16008(9) 0.0619(11) Uani d . 1.000 . .
    C C1 0.50961(16) -0.0197(5) -0.12946(9) 0.0448(10) Uani d . 1.000 . .
    C C2 0.48178(19) -0.2286(6) -0.13485(11) 0.0571(12) Uani d . 1.000 . .
    C C3 0.4412(2) -0.3050(5) -0.10630(12) 0.0619(14) Uani d . 1.000 . .
    C C4 0.42788(19) -0.1752(5) -0.07404(11) 0.0543(12) Uani d . 1.000 . .
    C C5 0.45527(18) 0.0367(5) -0.06918(9) 0.0442(10) Uani d . 1.000 . .
    C C6 0.49828(17) 0.1111(5) -0.09729(9) 0.0427(10) Uani d . 1.000 . .
    C C7 0.43736(19) 0.1877(5) -0.03729(9) 0.0517(11) Uani d . 1.000 . .
    C C8 0.38766(19) 0.1586(5) -0.01312(10) 0.0524(11) Uani d . 1.000 . .
    C C9 0.37335(18) 0.3262(5) 0.01629(10) 0.0495(11) Uani d . 1.000 . .
    C C10 0.33265(17) 0.2675(5) 0.05025(9) 0.0411(10) Uani d . 1.000 . .
    C C11 0.30439(18) 0.0609(5) 0.05492(10) 0.0481(11) Uani d . 1.000 . .
    C C12 0.26955(18) 0.0165(5) 0.08822(10) 0.0479(11) Uani d . 1.000 . .
    C C13 0.26254(17) 0.1744(5) 0.11789(9) 0.0398(9) Uani d . 1.000 . .
    C C14 0.2909(2) 0.3785(5) 0.11259(10) 0.0527(11) Uani d . 1.000 . .
    C C15 0.32487(19) 0.4245(5) 0.07947(10) 0.0525(11) Uani d . 1.000 . .
    C C16 0.22680(17) 0.1252(5) 0.15388(9) 0.0411(10) Uani d . 1.000 . .
    C C17 0.23877(18) -0.0738(5) 0.17499(10) 0.0484(11) Uani d . 1.000 . .
    C C18 0.20358(19) -0.1232(5) 0.20751(10) 0.0527(11) Uani d . 1.000 . .
    C C19 0.15524(19) 0.0243(6) 0.22083(10) 0.0529(11) Uani d . 1.000 . .
    C C20 0.14488(18) 0.2233(6) 0.20100(10) 0.0542(11) Uani d . 1.000 . .
    C C21 0.17998(18) 0.2742(5) 0.16818(10) 0.0491(11) Uani d . 1.000 . .
    C C22 0.1162(2) -0.0328(8) 0.25609(12) 0.0813(18) Uani d . 1.000 . .
    H H2 0.49001 -0.31504 -0.15695 0.0685 Uiso calc R 1.000 . .
    H H3 0.42262 -0.44648 -0.10885 0.0742 Uiso calc R 1.000 . .
    H H4 0.40014 -0.23004 -0.05526 0.0652 Uiso calc R 1.000 . .
    H H6 0.51930 0.24991 -0.09416 0.0512 Uiso calc R 1.000 . .
    H H7 0.46418 0.31838 -0.03384 0.0616 Uiso calc R 1.000 . .
    H H8 0.36098 0.02805 -0.01481 0.0628 Uiso calc R 1.000 . .
    H H11 0.30885 -0.04782 0.03569 0.0576 Uiso calc R 1.000 . .
    H H12 0.25041 -0.12199 0.09077 0.0572 Uiso calc R 1.000 . .
    H H14 0.28687 0.48747 0.13186 0.0631 Uiso calc R 1.000 . .
    H H15 0.34298 0.56398 0.07669 0.0626 Uiso calc R 1.000 . .
    H H17 0.27127 -0.17533 0.16688 0.0578 Uiso calc R 1.000 . .
    H H18 0.21237 -0.25769 0.22078 0.0632 Uiso calc R 1.000 . .
    H H20 0.11360 0.32586 0.20984 0.0650 Uiso calc R 1.000 . .
    H H21 0.17207 0.41032 0.15553 0.0588 Uiso calc R 1.000 . .
    H H22A 0.15172 -0.10892 0.27806 0.1225 Uiso calc R 1.000 . .
    H H22B 0.07234 -0.12346 0.24514 0.1225 Uiso calc R 1.000 . .
    H H22C 0.09953 0.09766 0.26755 0.1225 Uiso calc R 1.000 . .
loop_
    _atom_site_aniso_label
    _atom_site_aniso_U_11
    _atom_site_aniso_U_22
    _atom_site_aniso_U_33
    _atom_site_aniso_U_12
    _atom_site_aniso_U_13
    _atom_site_aniso_U_23
    O1 0.131(3) 0.115(3) 0.090(2) -0.020(2) 0.069(2) -0.045(2)
    O2 0.102(2) 0.080(2) 0.0823(19) -0.0289(17) 0.0551(17) -0.0140(16)
    O3 0.104(2) 0.0562(16) 0.0751(17) -0.0230(15) 0.0470(16) -0.0017(13)
    N1 0.0566(18) 0.072(2) 0.063(2) -0.0032(16) 0.0260(15) -0.0152(17)
    C1 0.0358(16) 0.051(2) 0.0489(18) 0.0039(15) 0.0121(14) -0.0019(15)
    C2 0.052(2) 0.051(2) 0.067(2) 0.0034(17) 0.0106(17) -0.0158(18)
    C3 0.062(2) 0.0386(19) 0.083(3) -0.0083(17) 0.012(2) -0.0014(18)
    C4 0.056(2) 0.049(2) 0.058(2) -0.0107(16) 0.0130(16) 0.0048(16)
    C5 0.0493(18) 0.0413(18) 0.0405(16) -0.0064(15) 0.0069(14) 0.0018(14)
    C6 0.0444(17) 0.0391(17) 0.0449(17) -0.0019(14) 0.0109(14) -0.0005(14)
    C7 0.064(2) 0.050(2) 0.0460(18) -0.0110(16) 0.0227(16) -0.0018(15)
    C8 0.060(2) 0.053(2) 0.0498(19) -0.0167(17) 0.0244(17) -0.0032(16)
    C9 0.053(2) 0.052(2) 0.0444(18) -0.0119(16) 0.0133(15) -0.0002(15)
    C10 0.0451(17) 0.0422(18) 0.0381(16) -0.0045(14) 0.0139(13) 0.0057(14)
    C11 0.058(2) 0.0442(18) 0.0455(18) -0.0050(16) 0.0189(16) -0.0059(14)
    C12 0.057(2) 0.0345(17) 0.056(2) -0.0096(15) 0.0207(16) 0.0027(14)
    C13 0.0437(17) 0.0346(16) 0.0430(16) 0.0010(13) 0.0136(14) 0.0000(13)
    C14 0.074(2) 0.0369(18) 0.0525(19) -0.0066(17) 0.0257(18) -0.0051(15)
    C15 0.069(2) 0.0367(18) 0.055(2) -0.0110(16) 0.0211(17) -0.0010(15)
    C16 0.0449(18) 0.0383(17) 0.0405(16) -0.0025(14) 0.0109(14) -0.0005(13)
    C17 0.055(2) 0.0412(18) 0.0533(19) 0.0002(15) 0.0214(16) 0.0005(15)
    C18 0.063(2) 0.050(2) 0.0464(19) -0.0043(17) 0.0155(17) 0.0082(15)
    C19 0.051(2) 0.064(2) 0.0443(18) -0.0056(17) 0.0122(15) -0.0019(17)
    C20 0.052(2) 0.065(2) 0.0488(19) 0.0109(17) 0.0180(16) -0.0065(17)
    C21 0.0530(19) 0.0433(19) 0.0508(18) 0.0059(16) 0.0117(16) 0.0006(15)
    C22 0.084(3) 0.110(4) 0.059(2) -0.005(3) 0.035(2) 0.002(2)
_geom_special_details
;
Bond distances, angles <i>etc</i>. have been calculated using the rounded
fractional coordinates. All su's are estimated from the variances of the
(full) variance-covariance matrix. The cell e.s.d.'s are taken into account in
the estimation of distances, angles and torsion angles
;
loop_
    _geom_bond_atom_site_label_1
    _geom_bond_atom_site_label_2
    _geom_bond_site_symmetry_1
    _geom_bond_site_symmetry_2
    _geom_bond_distance
    _geom_bond_publ_flag
    O1 N1 . . 1.217(4) no
    O2 N1 . . 1.210(5) no
    O3 C9 . . 1.223(4) no
    N1 C1 . . 1.473(4) no
    C1 C2 . . 1.376(5) no
    C1 C6 . . 1.367(4) no
    C2 C3 . . 1.379(5) no
    C3 C4 . . 1.378(5) no
    C4 C5 . . 1.391(4) no
    C5 C6 . . 1.394(4) no
    C5 C7 . . 1.477(4) no
    C7 C8 . . 1.321(5) no
    C8 C9 . . 1.466(4) no
    C9 C10 . . 1.493(4) no
    C10 C11 . . 1.390(4) no
    C10 C15 . . 1.382(4) no
    C11 C12 . . 1.388(5) no
    C12 C13 . . 1.392(4) no
    C13 C14 . . 1.381(4) no
    C13 C16 . . 1.480(4) no
    C14 C15 . . 1.375(5) no
    C16 C17 . . 1.396(4) no
    C16 C21 . . 1.389(4) no
    C17 C18 . . 1.376(5) no
    C18 C19 . . 1.387(5) no
    C19 C20 . . 1.377(5) no
    C19 C22 . . 1.507(5) no
    C20 C21 . . 1.386(5) no
    C2 H2 . . 0.9300 no
    C3 H3 . . 0.9300 no
    C4 H4 . . 0.9300 no
    C6 H6 . . 0.9300 no
    C7 H7 . . 0.9300 no
    C8 H8 . . 0.9300 no
    C11 H11 . . 0.9300 no
    C12 H12 . . 0.9300 no
    C14 H14 . . 0.9300 no
    C15 H15 . . 0.9300 no
    C17 H17 . . 0.9300 no
    C18 H18 . . 0.9300 no
    C20 H20 . . 0.9300 no
    C21 H21 . . 0.9300 no
    C22 H22A . . 0.9600 no
    C22 H22B . . 0.9600 no
    C22 H22C . . 0.9600 no
loop_
    _geom_angle_atom_site_label_1
    _geom_angle_atom_site_label_2
    _geom_angle_atom_site_label_3
    _geom_angle_site_symmetry_1
    _geom_angle_site_symmetry_2
    _geom_angle_site_symmetry_3
    _geom_angle
    _geom_angle_publ_flag
    O1 N1 O2 . . . 122.9(3) no
    O1 N1 C1 . . . 118.1(3) no
    O2 N1 C1 . . . 119.0(3) no
    N1 C1 C2 . . . 119.4(3) no
    N1 C1 C6 . . . 118.2(3) no
    C2 C1 C6 . . . 122.4(3) no
    C1 C2 C3 . . . 117.6(3) no
    C2 C3 C4 . . . 121.1(3) no
    C3 C4 C5 . . . 121.0(3) no
    C4 C5 C6 . . . 117.8(3) no
    C4 C5 C7 . . . 123.0(3) no
    C6 C5 C7 . . . 119.1(3) no
    C1 C6 C5 . . . 120.1(3) no
    C5 C7 C8 . . . 127.5(3) no
    C7 C8 C9 . . . 121.9(3) no
    O3 C9 C8 . . . 120.6(3) no
    O3 C9 C10 . . . 119.9(3) no
    C8 C9 C10 . . . 119.5(3) no
    C9 C10 C11 . . . 123.4(3) no
    C9 C10 C15 . . . 118.4(3) no
    C11 C10 C15 . . . 118.2(3) no
    C10 C11 C12 . . . 120.2(3) no
    C11 C12 C13 . . . 121.6(3) no
    C12 C13 C14 . . . 117.3(3) no
    C12 C13 C16 . . . 121.4(3) no
    C14 C13 C16 . . . 121.3(3) no
    C13 C14 C15 . . . 121.6(3) no
    C10 C15 C14 . . . 121.3(3) no
    C13 C16 C17 . . . 121.3(3) no
    C13 C16 C21 . . . 121.7(3) no
    C17 C16 C21 . . . 117.0(3) no
    C16 C17 C18 . . . 121.5(3) no
    C17 C18 C19 . . . 121.1(3) no
    C18 C19 C20 . . . 117.8(3) no
    C18 C19 C22 . . . 120.6(3) no
    C20 C19 C22 . . . 121.7(3) no
    C19 C20 C21 . . . 121.5(3) no
    C16 C21 C20 . . . 121.1(3) no
    C1 C2 H2 . . . 121.00 no
    C3 C2 H2 . . . 121.00 no
    C2 C3 H3 . . . 119.00 no
    C4 C3 H3 . . . 119.00 no
    C3 C4 H4 . . . 120.00 no
    C5 C4 H4 . . . 120.00 no
    C1 C6 H6 . . . 120.00 no
    C5 C6 H6 . . . 120.00 no
    C5 C7 H7 . . . 116.00 no
    C8 C7 H7 . . . 116.00 no
    C7 C8 H8 . . . 119.00 no
    C9 C8 H8 . . . 119.00 no
    C10 C11 H11 . . . 120.00 no
    C12 C11 H11 . . . 120.00 no
    C11 C12 H12 . . . 119.00 no
    C13 C12 H12 . . . 119.00 no
    C13 C14 H14 . . . 119.00 no
    C15 C14 H14 . . . 119.00 no
    C10 C15 H15 . . . 119.00 no
    C14 C15 H15 . . . 119.00 no
    C16 C17 H17 . . . 119.00 no
    C18 C17 H17 . . . 119.00 no
    C17 C18 H18 . . . 119.00 no
    C19 C18 H18 . . . 119.00 no
    C19 C20 H20 . . . 119.00 no
    C21 C20 H20 . . . 119.00 no
    C16 C21 H21 . . . 119.00 no
    C20 C21 H21 . . . 119.00 no
    C19 C22 H22A . . . 110.00 no
    C19 C22 H22B . . . 110.00 no
    C19 C22 H22C . . . 109.00 no
    H22A C22 H22B . . . 109.00 no
    H22A C22 H22C . . . 109.00 no
    H22B C22 H22C . . . 109.00 no
loop_
    _geom_torsion_atom_site_label_1
    _geom_torsion_atom_site_label_2
    _geom_torsion_atom_site_label_3
    _geom_torsion_atom_site_label_4
    _geom_torsion_site_symmetry_1
    _geom_torsion_site_symmetry_2
    _geom_torsion_site_symmetry_3
    _geom_torsion_site_symmetry_4
    _geom_torsion
    _geom_torsion_publ_flag
    O1 N1 C1 C2 . . . . 1.7(5) no
    O1 N1 C1 C6 . . . . -176.3(3) no
    O2 N1 C1 C2 . . . . -178.1(3) no
    O2 N1 C1 C6 . . . . 3.9(5) no
    N1 C1 C2 C3 . . . . -178.0(3) no
    C6 C1 C2 C3 . . . . 0.0(5) no
    N1 C1 C6 C5 . . . . 176.0(3) no
    C2 C1 C6 C5 . . . . -1.9(5) no
    C1 C2 C3 C4 . . . . 1.2(5) no
    C2 C3 C4 C5 . . . . -0.3(5) no
    C3 C4 C5 C6 . . . . -1.7(5) no
    C3 C4 C5 C7 . . . . 175.0(3) no
    C4 C5 C6 C1 . . . . 2.7(5) no
    C7 C5 C6 C1 . . . . -174.1(3) no
    C4 C5 C7 C8 . . . . -8.8(5) no
    C6 C5 C7 C8 . . . . 167.9(3) no
    C5 C7 C8 C9 . . . . -177.7(3) no
    C7 C8 C9 O3 . . . . 15.0(5) no
    C7 C8 C9 C10 . . . . -164.7(3) no
    O3 C9 C10 C11 . . . . 177.9(3) no
    O3 C9 C10 C15 . . . . -4.4(5) no
    C8 C9 C10 C11 . . . . -2.4(5) no
    C8 C9 C10 C15 . . . . 175.3(3) no
    C9 C10 C11 C12 . . . . 177.7(3) no
    C15 C10 C11 C12 . . . . 0.0(5) no
    C9 C10 C15 C14 . . . . -177.2(3) no
    C11 C10 C15 C14 . . . . 0.7(5) no
    C10 C11 C12 C13 . . . . -0.7(5) no
    C11 C12 C13 C14 . . . . 0.8(5) no
    C11 C12 C13 C16 . . . . -178.7(3) no
    C12 C13 C14 C15 . . . . -0.1(5) no
    C16 C13 C14 C15 . . . . 179.3(3) no
    C12 C13 C16 C17 . . . . 37.9(4) no
    C12 C13 C16 C21 . . . . -142.1(3) no
    C14 C13 C16 C17 . . . . -141.5(3) no
    C14 C13 C16 C21 . . . . 38.5(5) no
    C13 C14 C15 C10 . . . . -0.6(5) no
    C13 C16 C17 C18 . . . . -177.7(3) no
    C21 C16 C17 C18 . . . . 2.3(5) no
    C13 C16 C21 C20 . . . . 177.9(3) no
    C17 C16 C21 C20 . . . . -2.1(5) no
    C16 C17 C18 C19 . . . . -0.6(5) no
    C17 C18 C19 C20 . . . . -1.3(5) no
    C17 C18 C19 C22 . . . . 179.2(3) no
    C18 C19 C20 C21 . . . . 1.4(5) no
    C22 C19 C20 C21 . . . . -179.1(3) no
    C19 C20 C21 C16 . . . . 0.3(5) no
loop_
    _geom_hbond_atom_site_label_D
    _geom_hbond_atom_site_label_H
    _geom_hbond_atom_site_label_A
    _geom_hbond_site_symmetry_A
    _geom_hbond_distance_DH
    _geom_hbond_distance_HA
    _geom_hbond_distance_DA
    _geom_hbond_angle_DHA
    _geom_hbond_publ_flag
    C3 H3 Cg3 7_545 0.93 2.99 3.531(4) 119 yes
    C21 H21 Cg1 7_555 0.93 2.94 3.607(3) 129 yes
_iucr_refine_instructions_details
;
?
;
