# Supplementary material for: Crystal structure of (E)-1-(4′-methyl-[1,1′-biphen­yl]-4-yl)-3-(3-nitro­phen­yl)prop-2-en-1-one
Source: Acta Crystallogr E Crystallogr Commun. 2015 Jan 1;71(Pt 1):o65–6. doi: 10.1107/S2056989014027443 (PMC4331888; doi:10.1107/S2056989014027443)
Supplement: Supplementary file 2 [file e-71-00o65-Isup2.hkl]

#
# h,k,l, Fc-squared, Fo-squared, sigma(Fo-squared), status flag
#
data_I
_shelx_title ' smbnc in C2/c Z=8 C22H17N1O3'
_shelx_refln_list_code          4
_shelx_F_calc_maximum      757.39
_exptl_crystal_F_000      1440.00
_reflns_d_resolution_high  0.8503

loop_
 _space_group_symop_operation_xyz
 'x, y, z'
 '-x, y, -z+1/2'
 'x+1/2, y+1/2, z'
 '-x+1/2, y+1/2, -z+1/2'
 '-x, -y, -z'
 'x, -y, z-1/2'
 '-x+1/2, -y+1/2, -z'
 'x+1/2, -y+1/2, z-1/2'

_cell_length_a    17.8214
_cell_length_b     6.1630
_cell_length_c    32.3569
_cell_angle_alpha  90.000
_cell_angle_beta  103.165
_cell_angle_gamma  90.000

_shelx_F_squared_multiplier     1.000

loop_
 _refln_index_h
 _refln_index_k
 _refln_index_l
 _refln_F_squared_calc
 _refln_F_squared_meas
 _refln_F_squared_sigma
 _refln_observed_status
   2   0   0        119.29        188.90         6.02 o
   4   0   0       2032.24       2374.91        48.07 o
   6   0   0       2674.99       2242.47        46.34 o
   8   0   0        952.13        775.68        19.44 o
  10   0   0        401.63        392.90        21.73 o
  12   0   0        121.95        129.49        19.57 o
  14   0   0        176.12        215.33        25.84 o
  16   0   0        686.87        732.67        44.84 o
  18   0   0        680.46        609.89        64.86 o
  20   0   0          4.93         -2.70        34.34 o
   1   1   0       8927.43       9587.22       131.58 o
   3   1   0      63971.37      62566.05       899.50 o
   5   1   0       4410.80       5012.35        77.21 o
   7   1   0       1003.77        893.34        16.24 o
   9   1   0       1203.23       1074.95        21.89 o
  11   1   0          0.00         -7.54         7.54 o
  13   1   0          0.21         -3.22         8.40 o
  15   1   0        310.98        323.63        22.12 o
  17   1   0        210.43        225.25        24.85 o
  19   1   0         14.76         49.05        23.51 o
   0   2   0       1300.16       1587.51        32.55 o
   2   2   0        520.39        416.07         9.51 o
   4   2   0       1958.08       2248.58        39.33 o
   6   2   0          7.54         -5.67         6.37 o
   8   2   0        710.85        670.57        15.58 o
  10   2   0        143.93        127.88         8.05 o
  12   2   0        422.76        429.51        16.55 o
  14   2   0        156.18        112.84        23.66 o
  16   2   0         42.67         76.03        20.66 o
  18   2   0         51.37         77.05        25.76 o
   1   3   0          5.09         -0.22         3.97 o
   3   3   0        328.19        419.60        15.02 o
   5   3   0       5796.91       5872.00       105.24 o
   7   3   0        313.68        349.98        12.71 o
   9   3   0        132.23        133.10        10.71 o
  11   3   0       1413.30       1225.59        39.45 o
  13   3   0         46.28         11.73        13.84 o
  15   3   0        141.03        146.12        27.37 o
  17   3   0         28.01         48.90        26.77 o
   0   4   0       2272.79       2610.41       101.99 o
   2   4   0       1893.21       2036.79        47.95 o
   4   4   0       1312.61       1271.20        40.15 o
   6   4   0        274.69        271.94         9.81 o
   8   4   0         83.33         95.30        13.89 o
  10   4   0        274.13        263.31        19.24 o
  12   4   0        329.33        281.36        23.96 o
  14   4   0        101.33        128.14        32.09 o
  16   4   0         30.88         67.36        29.72 o
   1   5   0          5.84        -11.26        11.26 o
   3   5   0         51.63          3.83        21.03 o
   5   5   0       1338.53       1099.55        50.73 o
   7   5   0       1006.49       1365.26       106.87 o
   9   5   0        187.26        231.32        34.06 o
  11   5   0         82.00         86.28        22.94 o
  13   5   0         81.87         67.17        28.97 o
   0   6   0         25.70          1.16        26.43 o
   2   6   0         89.67         91.21        20.66 o
   4   6   0         32.17         28.97        34.91 o
   6   6   0        722.14        765.46        73.74 o
   8   6   0        262.46        311.75        45.86 o
  10   6   0          3.15         69.06        28.42 o
   1   7   0          0.18         -1.06        18.02 o
   3   7   0          2.89          1.18        21.08 o
 -19   1   1         19.82         46.71        22.17 o
 -17   1   1         60.35         64.13        20.07 o
 -15   1   1        289.84        236.12        25.49 o
 -13   1   1         22.94         24.37         9.32 o
 -11   1   1         19.87         -0.56         6.70 o
  -9   1   1       1849.48       1792.24        34.36 o
  -7   1   1        688.95        702.07        14.92 o
  -5   1   1       2020.02       2152.31        32.90 o
  -3   1   1       1193.49       1201.01        23.39 o
  -1   1   1      18965.05      17997.38       283.43 o
   1   1   1      25912.84      25121.32       356.91 o
   3   1   1       6843.63       6996.16       118.84 o
   5   1   1      19020.49      18640.12       262.10 o
   7   1   1        828.18        750.05        16.40 o
   9   1   1         34.54         64.36         7.41 o
  11   1   1        101.97         83.39        10.99 o
  13   1   1         77.97         60.88        11.67 o
  15   1   1        250.25        237.41        18.96 o
  17   1   1         83.84         93.96        25.09 o
  19   1   1         55.73         27.39        22.33 o
 -18   2   1         16.78        139.14        45.17 o
 -16   2   1        372.12        387.55        30.17 o
 -14   2   1          0.01        -27.26        27.26 o
 -12   2   1        305.79        291.85        13.45 o
 -10   2   1        133.42        147.51         8.26 o
  -8   2   1        176.25        200.20         9.18 o
  -6   2   1         93.25         87.01         7.15 o
  -4   2   1        695.54        719.58        13.48 o
  -2   2   1         74.13         75.09         6.28 o
   0   2   1       6136.33       5693.04        80.21 o
   2   2   1          4.05         -2.56         2.56 o
   4   2   1       2477.66       2244.99        38.06 o
   6   2   1        837.56        930.07        22.62 o
   8   2   1       1010.60       1003.06        23.16 o
  10   2   1        393.96        492.24        14.98 o
  12   2   1         71.85        101.57        10.77 o
  14   2   1        195.14        193.09        16.75 o
  16   2   1          0.64        -15.62        15.62 o
  18   2   1         26.86         19.28        24.63 o
 -17   3   1          1.01         -1.02        23.36 o
 -15   3   1        210.38        256.04        29.49 o
 -13   3   1         15.21        -15.84        15.84 o
 -11   3   1        785.69        740.75        28.55 o
  -9   3   1        169.87        168.74        11.86 o
  -7   3   1         91.91        103.11         6.93 o
  -5   3   1       1180.51       1514.63        30.54 o
  -3   3   1       3434.72       3216.24        64.28 o
  -1   3   1       1236.82       1076.19        23.63 o
   1   3   1         60.05        104.01         3.59 o
   3   3   1       5054.63       5169.17        86.96 o
   5   3   1       1436.23       1635.69        33.20 o
   7   3   1       1792.57       1925.87        44.19 o
   9   3   1        260.29        307.37        15.34 o
  11   3   1         13.01         19.91        11.81 o
  13   3   1          1.34        -13.23        13.23 o
  15   3   1          7.05        -13.06        21.90 o
  17   3   1         56.18         74.57        25.46 o
 -16   4   1         74.52         90.06        28.59 o
 -14   4   1         25.57        101.38        36.09 o
 -12   4   1         64.24         41.74        16.72 o
 -10   4   1        730.32        668.00        30.97 o
  -8   4   1        268.56        253.54        13.29 o
  -6   4   1         27.43         29.36         5.53 o
  -4   4   1        514.07        579.62        18.13 o
  -2   4   1        303.90        296.58        11.90 o
   0   4   1        345.67        377.00        13.37 o
   2   4   1          9.16          6.28         5.78 o
   4   4   1        106.58         99.82         6.04 o
   6   4   1        433.54        349.04        11.72 o
   8   4   1        195.84        229.43        14.90 o
  10   4   1          4.80        -14.94        29.59 o
  12   4   1         50.55         21.84        14.61 o
  14   4   1          3.09         15.47        17.82 o
  16   4   1        107.95         53.38        25.15 o
 -13   5   1         56.96         66.22        27.69 o
 -11   5   1         78.87         69.39        18.72 o
  -9   5   1         25.13         21.16        17.22 o
  -7   5   1       1679.43       1592.92        71.26 o
  -5   5   1          0.40         18.25        15.06 o
  -3   5   1         15.24          4.02        15.15 o
  -1   5   1         23.51          7.92        18.90 o
   1   5   1         44.36         20.01        14.48 o
   3   5   1        378.03        356.31        44.45 o
   5   5   1        281.77        278.32        26.15 o
   7   5   1        652.41        779.92        37.39 o
   9   5   1        952.54        994.73        77.70 o
  11   5   1        230.91        270.67        28.15 o
  13   5   1          6.89         27.51        27.69 o
 -10   6   1        181.49        238.97        48.91 o
  -8   6   1          0.02         45.61        40.50 o
  -6   6   1        975.61       1045.82       105.77 o
  -4   6   1         65.34         66.94        24.48 o
  -2   6   1        122.20        142.65        21.63 o
   0   6   1         88.12         92.46        16.71 o
   2   6   1         81.28         55.60        22.04 o
   4   6   1         13.43         -3.69        20.60 o
   6   6   1         43.97        118.97        62.05 o
   8   6   1        266.05        340.58        52.90 o
  10   6   1          3.25         36.55        26.99 o
  -3   7   1         32.77          1.10        23.36 o
  -1   7   1         90.91         66.40        21.43 o
   1   7   1          5.56         14.68        17.26 o
   3   7   1         17.14         26.67        24.53 o
 -20   0   2         58.00         56.11        37.58 o
 -18   0   2         81.78        153.20        59.35 o
 -16   0   2        471.83        419.47        36.51 o
 -14   0   2        464.56        447.55        35.68 o
 -12   0   2        110.82         88.25        21.03 o
 -10   0   2       1894.87       1975.86        55.47 o
  -8   0   2       1739.38       1479.35        46.25 o
  -6   0   2       2393.39       2286.59        45.09 o
  -4   0   2         34.96         32.30         3.12 o
  -2   0   2       1415.27       1044.58        40.68 o
   2   0   2       7522.68       6997.10       158.34 o
   4   0   2       8565.23       7597.32       139.59 o
   6   0   2         34.32         22.13         9.72 o
   8   0   2       1048.21        931.64        29.49 o
  10   0   2        712.76        720.59        34.91 o
  12   0   2         10.15         12.53        10.71 o
  14   0   2        173.53        122.04        17.44 o
  16   0   2         97.16        160.07        38.15 o
  18   0   2        114.42        135.46        36.09 o
  20   0   2         32.73         17.46        32.26 o
 -19   1   2          0.21         14.39        20.10 o
 -17   1   2         28.11          6.78        18.14 o
 -15   1   2          6.76         -9.07        13.67 o
 -13   1   2        231.26        241.86        15.69 o
 -11   1   2          0.00         -6.96         6.96 o
  -9   1   2        189.04        204.56         8.84 o
  -7   1   2        357.79        431.15        10.09 o
  -5   1   2       3989.69       3693.87        53.07 o
  -3   1   2          4.25          0.97         3.78 o
  -1   1   2       4080.64       4213.93        56.57 o
   1   1   2      15417.97      16421.84       237.74 o
   3   1   2      16562.62      16445.28       243.45 o
   5   1   2      28130.39      28474.20       412.40 o
   7   1   2        933.69        829.41        18.19 o
   9   1   2       2933.49       2651.10        53.24 o
  11   1   2        797.62        838.41        27.96 o
  13   1   2         51.68         54.36        13.31 o
  15   1   2         30.36         51.64        16.73 o
  17   1   2          3.87         13.34        18.57 o
  19   1   2         36.64         66.65        25.26 o
 -18   2   2        608.29        754.06        60.75 o
 -16   2   2        324.42        365.24        34.91 o
 -14   2   2         12.17        -17.13        17.13 o
 -12   2   2        236.11        205.25        14.46 o
 -10   2   2        748.34        752.56        20.63 o
  -8   2   2        466.20        490.73        14.36 o
  -6   2   2       2640.75       2634.82        48.43 o
  -4   2   2        133.89        189.23         6.33 o
  -2   2   2      11564.18      10759.03       163.81 o
   0   2   2        340.78        286.35         6.51 o
   2   2   2        815.95        910.49        16.30 o
   4   2   2        605.91        715.01        15.74 o
   6   2   2       4109.60       3961.24        76.03 o
   8   2   2        338.99        299.99        11.76 o
  10   2   2       1406.40       1439.86        31.82 o
  12   2   2         65.79         55.02        11.74 o
  14   2   2        100.45         48.37        20.80 o
  16   2   2         32.23        -16.12        16.12 o
  18   2   2          7.14        -21.04        21.04 o
 -17   3   2        169.23        195.95        29.18 o
 -15   3   2        318.21        357.74        43.33 o
 -13   3   2         63.64         28.44        17.36 o
 -11   3   2        276.44        240.36        16.70 o
  -9   3   2          7.25          3.83         7.12 o
  -7   3   2         91.68         41.99         5.60 o
  -5   3   2       1740.62       1757.00        32.02 o
  -3   3   2       2870.74       3096.69        57.63 o
  -1   3   2       2003.42       1706.51        33.84 o
   1   3   2        541.97        430.33        10.70 o
   3   3   2          2.45         -0.11         5.94 o
   5   3   2        737.56        764.23        17.61 o
   7   3   2       3100.86       3038.27        65.17 o
   9   3   2        494.04        551.17        20.67 o
  11   3   2         32.99          2.66        13.27 o
  13   3   2          7.89        -14.90        14.90 o
  15   3   2         10.45         -9.68        16.41 o
  17   3   2         92.51        112.16        31.52 o
 -16   4   2          7.54         32.37        34.34 o
 -14   4   2        368.99        433.33        40.43 o
 -12   4   2          6.21        -11.15        11.15 o
 -10   4   2          1.01        -14.75        14.75 o
  -8   4   2        448.39        409.90        20.15 o
  -6   4   2        484.36        441.84        14.82 o
  -4   4   2         23.26         23.72         8.26 o
  -2   4   2        465.92        455.15        16.75 o
   0   4   2          0.63         -4.00         4.00 o
   2   4   2        162.64        148.82         8.42 o
   4   4   2        718.84        699.64        14.26 o
   6   4   2        152.70        146.90         8.11 o
   8   4   2       1112.60       1079.08        32.45 o
  10   4   2        121.36         82.07        18.23 o
  12   4   2        159.34        130.74        25.41 o
  14   4   2         41.05         13.65        32.26 o
  16   4   2         28.03         39.57        33.71 o
 -13   5   2         50.06         80.31        27.69 o
 -11   5   2        115.01        110.21        21.81 o
  -9   5   2        616.62        585.05        32.72 o
  -7   5   2         29.00         73.84        16.68 o
  -5   5   2          2.18        173.41        37.98 o
  -3   5   2        219.04        255.25        23.02 o
  -1   5   2         21.31         -6.07        19.49 o
   1   5   2          3.85        -12.31        12.31 o
   3   5   2         25.53        -12.51        12.51 o
   5   5   2         80.73         94.18        21.73 o
   7   5   2         12.09         33.96        15.61 o
   9   5   2        122.49        115.31        23.74 o
  11   5   2        157.37        237.12       113.31 o
  13   5   2         50.08         13.87        25.90 o
 -10   6   2        594.31        856.50       194.24 o
  -8   6   2        209.69        152.31        28.63 o
  -6   6   2        455.31        921.05        80.38 o
  -4   6   2         31.38         78.98        28.34 o
  -2   6   2        379.94        367.29        25.48 o
   0   6   2        492.52        469.44        33.79 o
   2   6   2         19.09        -14.64        14.64 o
   4   6   2        309.20        317.82        35.80 o
   6   6   2        540.47        621.72        50.30 o
   8   6   2          2.71         53.96        48.56 o
  10   6   2        310.93        302.15        64.75 o
  -3   7   2          7.23         17.43        24.92 o
  -1   7   2         10.85          4.05        22.33 o
   1   7   2         65.48         76.29        19.89 o
   3   7   2        124.04         80.93        53.96 o
 -19   1   3          0.20         16.60        17.30 o
 -17   1   3         51.59         44.92        21.73 o
 -15   1   3        230.06        136.03        22.14 o
 -13   1   3         62.25         57.55        10.59 o
 -11   1   3         15.06         14.34         8.24 o
  -9   1   3       1173.64       1300.98        27.65 o
  -7   1   3          0.15         -2.86         2.86 o
  -5   1   3       7196.79       7299.64       102.56 o
  -3   1   3       4173.60       4281.32        73.26 o
  -1   1   3       6441.98       6754.37        85.22 o
   1   1   3        634.80        782.27        13.04 o
   3   1   3      46558.31      44810.61       621.31 o
   5   1   3       2491.60       2347.44        37.80 o
   7   1   3         27.77         49.37        11.25 o
   9   1   3        441.33        517.63        24.47 o
  11   1   3        215.23        249.21        16.46 o
  13   1   3        320.79        321.36        19.71 o
  15   1   3          0.00        -14.61        14.61 o
  17   1   3         10.73         23.37        17.64 o
  19   1   3        157.48        128.47        27.22 o
 -18   2   3        626.65        838.87       111.24 o
 -16   2   3         76.89        171.02        34.37 o
 -14   2   3         60.30         20.92        19.49 o
 -12   2   3          4.14          8.39         8.15 o
 -10   2   3        627.33        677.66        18.39 o
  -8   2   3         45.53        122.92         6.10 o
  -6   2   3       1938.07       1985.71        35.09 o
  -4   2   3        689.34        653.71        12.57 o
  -2   2   3       1872.30       2108.95        32.30 o
   0   2   3       1842.21       1891.67        27.07 o
   2   2   3       5475.65       4987.69        74.31 o
   4   2   3         29.85         24.41         4.15 o
   6   2   3       1985.21       2249.17        52.58 o
   8   2   3        300.90        402.53        18.61 o
  10   2   3         17.77         36.72         8.98 o
  12   2   3          0.55        -10.33        10.33 o
  14   2   3          0.05        -15.84        15.84 o
  16   2   3          0.67        -14.65        14.65 o
  18   2   3          8.69         -0.84        21.08 o
 -17   3   3         61.83         88.09        23.69 o
 -15   3   3        381.20        381.08        33.32 o
 -13   3   3         54.86        100.96        21.90 o
 -11   3   3         89.61         28.69        11.65 o
  -9   3   3         53.92         73.77         5.85 o
  -7   3   3        216.03        216.96         8.34 o
  -5   3   3         33.23         27.30         4.64 o
  -3   3   3       6242.67       6098.78       109.69 o
  -1   3   3       1617.07       1658.68        32.72 o
   1   3   3       2551.45       2637.33        41.57 o
   3   3   3         55.86         17.84         3.38 o
   5   3   3        527.51        487.53        15.34 o
   7   3   3        872.11        970.73        43.71 o
   9   3   3          7.57         21.06         8.00 o
  11   3   3        154.17        127.68        15.60 o
  13   3   3          4.33        -13.57        13.57 o
  15   3   3        276.95        258.37        27.50 o
  17   3   3         36.99         55.94        24.68 o
 -16   4   3          0.42        -24.44        32.26 o
 -14   4   3        113.01        207.83        24.48 o
 -12   4   3        151.03         82.43        21.40 o
 -10   4   3         15.55        -17.19        24.14 o
  -8   4   3        180.35        205.75        14.45 o
  -6   4   3          8.97          8.24         8.26 o
  -4   4   3        592.08        490.24        18.67 o
  -2   4   3         86.60         53.53         8.61 o
   0   4   3         13.18         24.80         5.21 o
   2   4   3        600.07        538.17        13.25 o
   4   4   3         30.95         43.28         5.07 o
   6   4   3         39.56         52.93         5.51 o
   8   4   3          6.22         54.30        13.52 o
  10   4   3        137.75        100.18        15.49 o
  12   4   3        107.12        104.77        19.99 o
  14   4   3        197.66        210.43        53.96 o
  16   4   3        128.45        113.31        34.34 o
 -13   5   3         92.86        118.31        28.23 o
 -11   5   3         21.99         28.72        27.69 o
  -9   5   3          2.90         65.52        38.94 o
  -7   5   3        361.95        316.54        28.51 o
  -5   5   3       3566.13       3634.99       107.78 o
  -3   5   3       1428.57       1558.39        49.92 o
  -1   5   3         55.36         36.25        10.37 o
   1   5   3         13.27        -13.41        13.41 o
   3   5   3          2.07        -14.13        14.13 o
   5   5   3         42.06         39.98        18.10 o
   7   5   3        204.79        129.78        15.47 o
   9   5   3          4.16         23.98        31.23 o
  11   5   3        540.61        594.63        43.63 o
  13   5   3          1.73         -1.90        32.37 o
 -10   6   3        297.69        397.36        53.01 o
  -8   6   3        786.62        634.98        53.13 o
  -6   6   3         48.94        186.57        45.25 o
  -4   6   3        510.76        556.80        50.61 o
  -2   6   3         28.02         67.64        19.03 o
   0   6   3          0.68         18.46        17.34 o
   2   6   3         24.75          0.81        21.33 o
   4   6   3         82.76         60.07        28.42 o
   6   6   3        116.50         71.73        27.99 o
   8   6   3         87.08         91.00        26.09 o
  10   6   3        254.32        286.15        43.91 o
  -3   7   3         25.84         24.31        20.23 o
  -1   7   3         45.85         12.80        35.82 o
   1   7   3          4.30          6.83        27.14 o
   3   7   3          0.60         26.74        22.71 o
 -20   0   4        138.41        227.86        45.31 o
 -18   0   4        139.49         68.34        33.71 o
 -16   0   4         12.76        -17.54        17.54 o
 -14   0   4       4856.62       4505.37       163.01 o
 -12   0   4       6699.71       6314.73       219.85 o
 -10   0   4        715.48        727.04        26.50 o
  -8   0   4       2106.42       1980.03        47.35 o
  -6   0   4       2088.75       1934.31        39.19 o
  -4   0   4       8374.67       8171.77       166.71 o
  -2   0   4      10708.97      11554.30       276.43 o
   0   0   4      21274.77      18506.18       405.66 o
   2   0   4       1161.98       1663.86        35.68 o
   4   0   4     573637.94     514360.75     11498.33 o
   6   0   4        589.00        628.42        15.48 o
   8   0   4        405.48        362.85        20.57 o
  10   0   4       1720.67       1674.48        64.29 o
  12   0   4        392.89        383.12        30.09 o
  14   0   4        239.45        278.19        32.35 o
  16   0   4        131.33         46.20        29.81 o
  18   0   4          1.85         -2.22        32.26 o
 -19   1   4         17.74         31.08        17.68 o
 -17   1   4        443.90        309.73        27.91 o
 -15   1   4         71.46         10.12        15.62 o
 -13   1   4        491.76        460.64        27.76 o
 -11   1   4       1542.55       1423.39        32.48 o
  -9   1   4        273.40        232.63         8.50 o
  -7   1   4        571.22        551.32        11.67 o
  -5   1   4      10115.71      10141.05       141.19 o
  -3   1   4       8477.38       9076.28       186.46 o
  -1   1   4        622.88        519.37         7.98 o
   1   1   4      69513.83      65929.45       925.43 o
   3   1   4      17111.34      15949.06       223.98 o
   5   1   4       1941.46       2015.68        31.47 o
   7   1   4       9085.13       8792.36       170.51 o
   9   1   4       2572.99       2577.44        59.47 o
  11   1   4        239.88        335.24        18.20 o
  13   1   4          0.69          0.90        11.82 o
  15   1   4          6.24        -12.10        12.10 o
  17   1   4          6.30         24.73        18.14 o
  19   1   4         25.12         66.65        28.04 o
 -20   2   4          0.96         83.63        41.97 o
 -18   2   4        268.84        306.90        37.38 o
 -16   2   4        204.40        189.53        23.07 o
 -14   2   4        376.82        291.07        22.65 o
 -12   2   4        349.13        292.88        16.95 o
 -10   2   4        492.99        388.05        13.31 o
  -8   2   4       4386.60       4244.98        73.67 o
  -6   2   4       1301.89       1222.76        24.75 o
  -4   2   4       2257.67       2106.88        33.00 o
  -2   2   4        497.73        684.61        11.06 o
   0   2   4       3814.82       4240.23        57.42 o
   2   2   4        496.04        542.94        10.13 o
   4   2   4       2415.12       2065.80        43.19 o
   6   2   4        781.53        834.13        23.27 o
   8   2   4       5931.53       6329.10       125.01 o
  10   2   4          8.16         16.82         9.43 o
  12   2   4          2.28         11.51        11.88 o
  14   2   4          1.48        -15.84        15.84 o
  16   2   4          1.07        -14.08        14.12 o
  18   2   4          0.12          3.10        21.47 o
 -17   3   4        157.89        211.20        29.95 o
 -15   3   4         56.95        189.90        36.91 o
 -13   3   4        231.01        263.69        24.45 o
 -11   3   4         15.15        -10.57        10.57 o
  -9   3   4         35.25         36.35         5.37 o
  -7   3   4       2045.47       1638.96        31.37 o
  -5   3   4       1031.44       1041.10        19.93 o
  -3   3   4        934.22       1097.05        23.00 o
  -1   3   4       8299.33       8547.38       138.42 o
   1   3   4        375.20        370.82         9.62 o
   3   3   4        716.28        687.78        15.57 o
   5   3   4        339.10        247.80        12.55 o
   7   3   4         98.84        114.49         9.18 o
   9   3   4        603.46        634.01        26.30 o
  11   3   4         61.89         56.97        12.65 o
  13   3   4         86.80         80.87        17.67 o
  15   3   4        170.44        180.09        30.84 o
  17   3   4          5.99          5.76        22.99 o
 -16   4   4          2.41        -20.54        20.54 o
 -14   4   4        117.61        105.31        21.55 o
 -12   4   4         13.07         17.81        17.94 o
 -10   4   4         37.94        -12.82        15.28 o
  -8   4   4        187.58        162.68        14.18 o
  -6   4   4        418.27        357.58        11.85 o
  -4   4   4        101.70         76.28         8.41 o
  -2   4   4       1873.17       1915.05        45.61 o
   0   4   4        151.71        170.55         7.11 o
   2   4   4        398.41        490.10        15.20 o
   4   4   4        782.58        825.68        19.25 o
   6   4   4        709.36        726.85        20.10 o
   8   4   4        607.04        620.98        27.17 o
  10   4   4        212.57        208.10        22.55 o
  12   4   4         25.54         43.16        43.16 o
  14   4   4        150.42        184.63        41.45 o
  16   4   4         77.24         82.90        28.59 o
 -15   5   4        336.45        280.57        70.14 o
 -13   5   4        117.13        155.31        30.04 o
 -11   5   4          2.06         10.69        17.97 o
  -9   5   4        632.17        619.79        33.71 o
  -7   5   4          1.96         35.61        21.03 o
  -5   5   4        675.92        812.13        33.76 o
  -3   5   4       3830.17       3799.41        94.58 o
  -1   5   4        646.63        602.21        25.03 o
   1   5   4         17.15         -8.11        12.10 o
   3   5   4         43.52         -3.88        27.26 o
   5   5   4         15.79        -15.40        15.40 o
   7   5   4          7.76          5.20        20.30 o
   9   5   4        549.85        515.09        51.40 o
  11   5   4         25.73        131.62        42.74 o
  13   5   4          5.45         13.01        53.96 o
 -10   6   4         27.13         83.93        59.35 o
  -8   6   4        125.10        289.87        42.32 o
  -6   6   4        144.57        193.79        27.04 o
  -4   6   4        999.16       1089.52        76.32 o
  -2   6   4        782.09        759.58        30.58 o
   0   6   4        266.04        258.59        24.23 o
   2   6   4          4.64         10.65        21.85 o
   4   6   4         76.97         84.53        24.92 o
   6   6   4         37.69         40.08        25.90 o
   8   6   4         44.85         97.12        48.56 o
  10   6   4        262.95        300.61        53.01 o
  -3   7   4          0.35        -25.15        25.15 o
  -1   7   4         30.45         41.32        25.18 o
   1   7   4          0.09          6.81        24.25 o
   3   7   4          6.31         31.02        53.96 o
 -19   1   5         15.38        146.07        42.12 o
 -17   1   5        138.89        102.03        21.16 o
 -15   1   5         44.28        -22.10        22.10 o
 -13   1   5         55.55         52.39        11.23 o
 -11   1   5        116.92         91.56         9.13 o
  -9   1   5        240.37        220.75         8.30 o
  -7   1   5       1310.58       1375.98        24.46 o
  -5   1   5       3152.91       3236.13        57.09 o
  -3   1   5       2927.21       2763.90        41.21 o
  -1   1   5       3304.48       3263.46        40.18 o
   1   1   5        402.74        525.94        14.00 o
   3   1   5      85323.97      83259.11      1154.49 o
   5   1   5        992.78        807.12        15.68 o
   7   1   5       1751.83       1567.87        32.55 o
   9   1   5       2258.43       2205.84        51.84 o
  11   1   5        827.51        879.13        31.53 o
  13   1   5        175.85        199.94        20.42 o
  15   1   5          3.65         -7.49        14.87 o
  17   1   5          4.72          5.43        17.00 o
  19   1   5         84.03         85.76        27.84 o
 -20   2   5        240.41        338.51        58.17 o
 -18   2   5        238.29        372.75        49.97 o
 -16   2   5         12.19         26.76        18.94 o
 -14   2   5         37.85         10.59        13.45 o
 -12   2   5        514.50        468.63        24.81 o
 -10   2   5        204.65        214.48         9.97 o
  -8   2   5       5138.09       5059.93        92.32 o
  -6   2   5        912.19        859.16        19.04 o
  -4   2   5        613.85        890.21        16.27 o
  -2   2   5       1337.36       1211.73        18.06 o
   0   2   5       1080.84       1140.26        17.70 o
   2   2   5       1704.49       1596.71        26.49 o
   4   2   5        777.56        735.72        16.48 o
   6   2   5        497.12        531.47        16.62 o
   8   2   5         89.68        148.53        35.01 o
  10   2   5        311.20        319.33        21.83 o
  12   2   5        339.17        357.65        24.35 o
  14   2   5         17.25        -13.14        17.83 o
  16   2   5          8.55        -22.21        22.21 o
  18   2   5         36.64         35.76        22.17 o
 -19   3   5         19.84        258.99        75.54 o
 -17   3   5         65.40        100.09        26.03 o
 -15   3   5        141.89        225.90        32.90 o
 -13   3   5        168.53        198.71        22.29 o
 -11   3   5        589.55        617.19        25.31 o
  -9   3   5         83.69        107.69         7.91 o
  -7   3   5        843.20        945.91        20.68 o
  -5   3   5        304.32        287.49         8.52 o
  -3   3   5       1097.49       1266.90        24.64 o
  -1   3   5       6678.27       7649.44       113.96 o
   1   3   5       3548.18       3332.06        54.72 o
   3   3   5          4.54         -4.53         4.53 o
   5   3   5        813.08        713.21        17.43 o
   7   3   5        369.84        356.01        17.58 o
   9   3   5        282.64        317.58        19.20 o
  11   3   5         23.79         44.60        16.18 o
  13   3   5        125.33        102.06        21.43 o
  15   3   5          6.01         18.45        18.15 o
  17   3   5          3.20         -5.08        21.73 o
 -16   4   5          3.29         10.06        18.74 o
 -14   4   5          1.17         29.13        24.76 o
 -12   4   5        253.46        248.60        20.21 o
 -10   4   5          9.90         -9.97        12.73 o
  -8   4   5         25.38         10.29         7.52 o
  -6   4   5        233.33        202.53        10.06 o
  -4   4   5          2.67         13.16         6.76 o
  -2   4   5         95.35        138.80        10.08 o
   0   4   5        818.54        828.03        18.19 o
   2   4   5        862.91        753.99        18.22 o
   4   4   5        433.92        418.03        12.88 o
   6   4   5         38.63         63.88        14.21 o
   8   4   5        118.00         89.09        14.10 o
  10   4   5        317.75        341.78        31.75 o
  12   4   5         28.86         38.67        26.98 o
  14   4   5          0.00         10.02        25.90 o
  16   4   5         47.08        129.49        64.75 o
 -15   5   5        149.72        226.74        45.78 o
 -13   5   5         96.86        188.48        30.14 o
 -11   5   5        147.45        181.99        29.49 o
  -9   5   5        357.69        370.50        54.32 o
  -7   5   5         12.50        -21.93        21.93 o
  -5   5   5         23.54         71.50        17.94 o
  -3   5   5       1728.79       1715.41        61.70 o
  -1   5   5          1.25         39.24        22.12 o
   1   5   5         57.69         41.89        10.73 o
   3   5   5         82.94         12.26        17.44 o
   5   5   5         57.11          1.96        14.65 o
   7   5   5        410.27        445.22        36.01 o
   9   5   5        116.65         75.54        43.16 o
  11   5   5        204.98        215.82        59.35 o
  13   5   5         53.49         17.27        26.94 o
 -10   6   5         27.30         57.36        80.93 o
  -8   6   5         29.89        107.91        33.07 o
  -6   6   5        261.40        275.56        30.18 o
  -4   6   5         35.00        146.00        37.80 o
  -2   6   5       1003.12        895.42        36.17 o
   0   6   5          1.37         10.16        16.35 o
   2   6   5         77.97         74.19        27.61 o
   4   6   5         28.62         60.43        28.42 o
   6   6   5         11.66         21.58        37.77 o
   8   6   5         17.53          0.00        37.77 o
  10   6   5         61.30         64.75        43.16 o
  -3   7   5        172.68        150.12        27.47 o
  -1   7   5         48.75         32.84        20.63 o
   1   7   5        141.59         71.53        29.72 o
   3   7   5         75.65         73.74        33.71 o
 -20   0   6         45.48        103.71        37.77 o
 -18   0   6        106.24        135.77        27.69 o
 -16   0   6        256.25        207.87        59.35 o
 -14   0   6         19.60        -11.80        17.45 o
 -12   0   6       3510.54       2969.26       110.04 o
 -10   0   6        418.21        430.59        20.29 o
  -8   0   6         70.82        100.07        12.24 o
  -6   0   6       2760.78       2898.82        62.52 o
  -4   0   6       5711.99       5864.91       120.45 o
  -2   0   6       5976.27       6191.58       102.30 o
   0   0   6       3443.18       4107.70        88.28 o
   2   0   6        251.23        124.84         5.40 o
   4   0   6       1074.63        938.88        23.63 o
   6   0   6       8229.63       8067.18       185.22 o
   8   0   6       1820.47       1723.47        49.09 o
  10   0   6        346.05        264.89        23.56 o
  12   0   6        302.45        344.87        28.88 o
  14   0   6        326.94        333.35        33.31 o
  16   0   6         35.69         25.87        15.36 o
  18   0   6          9.38        -28.88        32.26 o
 -19   1   6        697.56        661.93        40.00 o
 -17   1   6         25.24         11.13        21.33 o
 -15   1   6          3.12         -7.60        14.65 o
 -13   1   6         49.35         47.01        10.69 o
 -11   1   6        204.40        233.49        12.79 o
  -9   1   6       2365.16       2299.16        41.00 o
  -7   1   6       1178.23       1159.41        21.40 o
  -5   1   6          3.82          6.22         2.90 o
  -3   1   6       3088.01       3166.36        48.84 o
  -1   1   6         11.81          0.00         1.55 o
   1   1   6       3915.77       4254.59        58.06 o
   3   1   6      11289.33      10041.92       139.50 o
   5   1   6       3746.97       3796.75        63.47 o
   7   1   6       4376.02       4342.56        74.77 o
   9   1   6       7639.80       7376.03       142.98 o
  11   1   6        282.21        252.40        17.79 o
  13   1   6        927.21        849.78        31.56 o
  15   1   6        172.50        198.12        23.24 o
  17   1   6         13.98        -15.05        15.05 o
  19   1   6          9.86        -17.01        21.43 o
 -20   2   6        393.57        544.12        53.59 o
 -18   2   6         19.86         61.56        21.90 o
 -16   2   6          3.87          1.38        18.29 o
 -14   2   6        632.17        607.61        36.94 o
 -12   2   6        167.87        160.16        11.35 o
 -10   2   6         16.69         17.14         5.80 o
  -8   2   6       3549.04       3693.28        68.85 o
  -6   2   6       1078.82       1093.01        19.96 o
  -4   2   6        153.17        140.36         5.71 o
  -2   2   6          2.88          1.33         2.19 o
   0   2   6       5406.24       5373.26        72.86 o
   2   2   6       6215.86       5814.20        93.11 o
   4   2   6       1656.39       1506.91        27.44 o
   6   2   6       2759.20       2893.12        61.92 o
   8   2   6       2741.45       2913.03        73.43 o
  10   2   6        485.84        540.80        17.55 o
  12   2   6         24.55         24.81        15.86 o
  14   2   6        106.26         70.08        17.67 o
  16   2   6          3.61        -21.80        23.40 o
  18   2   6          1.60        -20.54        20.54 o
 -19   3   6         71.65        116.48        32.87 o
 -17   3   6         10.14         70.21        24.63 o
 -15   3   6       1171.87       1666.38       107.47 o
 -13   3   6        699.75        744.27        43.79 o
 -11   3   6       1330.19       1219.12        48.48 o
  -9   3   6        135.89        118.14         7.29 o
  -7   3   6       1020.97       1003.47        21.43 o
  -5   3   6        215.52        293.39         9.17 o
  -3   3   6          8.97         -3.03         3.03 o
  -1   3   6       1249.23       1143.95        19.60 o
   1   3   6       1345.47       1582.13        29.85 o
   3   3   6        675.86        596.18        15.72 o
   5   3   6        163.26        148.04         8.36 o
   7   3   6         79.25         50.53         8.87 o
   9   3   6          6.14         -4.85         9.70 o
  11   3   6       1133.84       1237.20        42.74 o
  13   3   6        130.56        136.71        19.73 o
  15   3   6          0.07          0.21        39.47 o
  17   3   6          9.20        -29.31        29.31 o
 -16   4   6        170.55        109.86        25.09 o
 -14   4   6        184.16        215.78        28.23 o
 -12   4   6         23.02         23.35        15.50 o
 -10   4   6        671.53        631.44        25.99 o
  -8   4   6         13.43         -5.21        11.05 o
  -6   4   6          9.87          5.52         6.16 o
  -4   4   6         35.44         31.57         7.88 o
  -2   4   6        413.51        356.23        13.71 o
   0   4   6        126.23        157.17         6.34 o
   2   4   6       1582.62       1637.56        34.63 o
   4   4   6        366.11        340.47        12.90 o
   6   4   6       1038.87       1105.50        33.64 o
   8   4   6        593.35        624.32        27.54 o
  10   4   6        321.43        326.62        26.28 o
  12   4   6        793.39        803.94        91.72 o
  14   4   6          1.70        -14.65        26.98 o
 -15   5   6          2.48        -21.58        43.16 o
 -13   5   6          3.90         30.33        29.90 o
 -11   5   6        157.37        145.75        42.05 o
  -9   5   6         58.85         53.89        17.73 o
  -7   5   6        107.92         54.52        27.09 o
  -5   5   6       1487.06       1292.80        57.52 o
  -3   5   6        145.11        254.63        22.29 o
  -1   5   6        564.48        689.64        45.17 o
   1   5   6       1027.06        968.09        36.77 o
   3   5   6         35.30         36.54        14.65 o
   5   5   6         17.48          1.25        16.35 o
   7   5   6        163.58        119.44        22.71 o
   9   5   6        206.94        192.79        27.69 o
  11   5   6         22.04         30.22        28.42 o
  13   5   6         66.92         35.07        34.34 o
 -10   6   6        306.25        277.45        47.58 o
  -8   6   6        174.71        176.55        31.25 o
  -6   6   6        890.01       1018.97        48.35 o
  -4   6   6        610.28        662.48        59.12 o
  -2   6   6         93.16         97.87        16.91 o
   0   6   6         40.06         53.49        17.26 o
   2   6   6          8.51        -18.17        20.93 o
   4   6   6        109.17         49.67        23.31 o
   6   6   6         45.29         41.73        28.42 o
   8   6   6         10.84         48.56        37.77 o
  10   6   6        170.61        194.24        64.75 o
  -3   7   6         17.08         10.11        20.93 o
  -1   7   6         79.68         36.38        19.22 o
   1   7   6        110.94         75.54        48.56 o
 -19   1   7         92.59        260.66        37.12 o
 -17   1   7         55.70         37.26        20.32 o
 -15   1   7        202.17        110.94        22.14 o
 -13   1   7        377.58        350.05        21.81 o
 -11   1   7       2663.22       2424.57        54.76 o
  -9   1   7         44.02         29.63         7.55 o
  -7   1   7        485.58        493.73        12.72 o
  -5   1   7        825.20        936.55        23.98 o
  -3   1   7       2598.39       2533.41        47.90 o
  -1   1   7       5587.58       5645.97        89.97 o
   1   1   7      13774.37      13708.82       175.85 o
   3   1   7       4499.98       4559.86        65.00 o
   5   1   7          3.20         34.07         5.25 o
   7   1   7      12713.26      12020.90       197.28 o
   9   1   7       1279.61       1311.95        30.08 o
  11   1   7         16.06         17.46        11.62 o
  13   1   7         90.24        121.73        20.74 o
  15   1   7         61.97         62.77        22.51 o
  17   1   7         67.17         60.54        18.00 o
 -20   2   7         31.57        256.65        62.05 o
 -18   2   7        148.88        206.36        38.54 o
 -16   2   7         86.25         89.85        22.14 o
 -14   2   7       1456.79       1308.71        55.94 o
 -12   2   7          0.42          0.31         7.64 o
 -10   2   7          2.32          7.97         5.65 o
  -8   2   7          0.75         21.49         4.66 o
  -6   2   7       1153.63       1219.72        22.45 o
  -4   2   7        268.87        244.93        10.18 o
  -2   2   7       1353.04       1287.62        19.56 o
   0   2   7          3.25         11.01         2.77 o
   2   2   7        336.66        390.87        10.13 o
   4   2   7          8.12         18.99         3.55 o
   6   2   7       6449.48       5967.24       113.74 o
   8   2   7        877.95        892.65        23.97 o
  10   2   7       2664.74       2488.89        54.81 o
  12   2   7         71.00         95.86        18.59 o
  14   2   7         14.10          1.71        14.47 o
  16   2   7          0.21        -14.92        23.35 o
  18   2   7          5.06          3.72        30.84 o
 -19   3   7         22.91         62.71        28.34 o
 -17   3   7         43.97         99.39        27.26 o
 -15   3   7       2178.19       2953.68       170.96 o
 -13   3   7        460.13        471.51        33.85 o
 -11   3   7        203.85        140.07        12.04 o
  -9   3   7         63.58         74.92         6.73 o
  -7   3   7       1092.02       1010.85        21.91 o
  -5   3   7         58.63         45.54         4.10 o
  -3   3   7        302.90        277.88        10.32 o
  -1   3   7        607.93        618.77        13.77 o
   1   3   7        897.19        803.69        17.62 o
   3   3   7        552.84        563.89        15.15 o
   5   3   7         67.70         51.83         5.66 o
   7   3   7         95.77         69.31         9.60 o
   9   3   7         33.99         42.34        10.83 o
  11   3   7          6.50         36.85        13.31 o
  13   3   7         32.48         11.63        20.25 o
  15   3   7        105.88         69.51        36.01 o
  17   3   7          1.09        -24.53        24.53 o
 -16   4   7        172.81        213.26        33.73 o
 -14   4   7         43.61         86.60        35.05 o
 -12   4   7        220.98        209.98        25.38 o
 -10   4   7        810.17        750.42        31.08 o
  -8   4   7         27.83         26.59        11.35 o
  -6   4   7        656.71        635.23        17.18 o
  -4   4   7       1692.87       1611.97        38.54 o
  -2   4   7        526.90        626.46        18.90 o
   0   4   7       1137.07        970.86        21.06 o
   2   4   7         11.71         81.80        11.48 o
   4   4   7          3.97         14.34         7.08 o
   6   4   7       1184.54       1116.52        41.19 o
   8   4   7         48.71        113.45        20.47 o
  10   4   7         91.37         61.84        24.58 o
  12   4   7        129.08        258.36        48.56 o
  14   4   7        152.32        159.56        40.47 o
 -15   5   7         22.78          1.90        32.26 o
 -13   5   7         52.26         44.31        24.58 o
 -11   5   7         52.22         80.77        24.25 o
  -9   5   7          4.65         13.74        14.77 o
  -7   5   7        590.47        593.09        32.82 o
  -5   5   7         37.30         72.73        19.86 o
  -3   5   7        610.77        569.58        28.40 o
  -1   5   7       3792.64       3863.08        87.53 o
   1   5   7       2201.11       2049.51        60.95 o
   3   5   7         50.04         44.05        14.50 o
   5   5   7        287.37        177.36        23.69 o
   7   5   7        143.21        132.60        28.42 o
   9   5   7          5.30         -2.49        24.58 o
  11   5   7         76.99         60.21        23.40 o
  13   5   7          3.21         12.14        50.55 o
 -10   6   7         11.55         82.07        36.09 o
  -8   6   7        111.93        117.56        30.00 o
  -6   6   7         55.77        132.38        21.11 o
  -4   6   7       1604.30       1551.70        68.43 o
  -2   6   7        371.99        351.28        23.27 o
   0   6   7        393.04        351.60        31.58 o
   2   6   7          1.39         -9.81        20.22 o
   4   6   7          4.54        -20.22        20.22 o
   6   6   7         10.01         59.35        43.16 o
   8   6   7         12.19         36.33        28.42 o
  -3   7   7          0.00        -29.68        40.47 o
  -1   7   7        195.93        184.14        29.86 o
   1   7   7         21.04         15.87        32.26 o
 -20   0   8        108.45        105.64        48.56 o
 -18   0   8       1121.24       1212.65       132.19 o
 -16   0   8        735.69        749.33        51.99 o
 -14   0   8       1020.63        742.24        44.58 o
 -12   0   8          2.03         53.96        22.89 o
 -10   0   8      18888.29      18594.13       497.99 o
  -8   0   8      18818.59      17643.91       433.47 o
  -6   0   8         15.87          7.62         4.94 o
  -4   0   8      17227.28      18321.86       484.83 o
  -2   0   8       1468.02       1400.85        29.49 o
   0   0   8        598.00        498.66        17.42 o
   2   0   8      27181.21      27373.55       481.92 o
   4   0   8       5550.71       5194.19       102.82 o
   6   0   8       2338.95       2625.18        84.44 o
   8   0   8      21964.61      20991.37       607.64 o
  10   0   8        343.87        309.18        25.84 o
  12   0   8        223.09        179.98        26.09 o
  14   0   8        256.86        249.48        30.84 o
  16   0   8        489.74        483.95        41.86 o
  18   0   8        117.52        105.33        43.75 o
 -19   1   8         44.84         92.32        22.63 o
 -17   1   8         20.88          8.26        17.89 o
 -15   1   8          0.00        -22.58        22.58 o
 -13   1   8       1365.40       1269.74        46.30 o
 -11   1   8        581.00        581.42        23.82 o
  -9   1   8        957.84        985.55        25.50 o
  -7   1   8       1922.12       2157.58        41.74 o
  -5   1   8        777.04        861.85        18.91 o
  -3   1   8       2510.10       2595.31        49.27 o
  -1   1   8       7441.04       7720.69       127.68 o
   1   1   8      14539.43      14140.15       182.32 o
   3   1   8          8.23         23.43         3.91 o
   5   1   8       9180.04       8477.83       156.01 o
   7   1   8       7638.93       7005.31       128.97 o
   9   1   8        219.44        291.33        13.56 o
  11   1   8        601.85        501.25        24.56 o
  13   1   8        618.93        552.98        37.48 o
  15   1   8        118.30        103.91        21.54 o
  17   1   8         38.38         35.15        25.09 o
 -20   2   8         20.25        208.78        38.34 o
 -18   2   8        243.58        347.69        42.05 o
 -16   2   8         24.56         24.66        28.44 o
 -14   2   8        448.92        395.11        26.03 o
 -12   2   8         41.05         53.08        11.53 o
 -10   2   8        782.97        737.66        19.70 o
  -8   2   8         13.53         19.95         4.70 o
  -6   2   8        756.60        935.10        18.16 o
  -4   2   8       9228.19       9055.52       133.19 o
  -2   2   8         68.12        129.51         4.76 o
   0   2   8         66.01         50.46         3.42 o
   2   2   8         73.36         55.89         5.17 o
   4   2   8       4260.22       4411.00        81.46 o
   6   2   8       1529.14       1601.11        35.02 o
   8   2   8       1550.70       1397.80        35.73 o
  10   2   8        423.75        376.60        49.86 o
  12   2   8       1687.69       1517.80        48.68 o
  14   2   8         35.88         13.08        16.74 o
  16   2   8          4.54          8.19        28.97 o
  18   2   8          0.38         -9.95        32.09 o
 -19   3   8          7.15         59.16        28.34 o
 -17   3   8        217.08        287.68        32.51 o
 -15   3   8       2262.10       3175.53       284.26 o
 -13   3   8        761.68        784.57        40.17 o
 -11   3   8         82.73         57.72         9.90 o
  -9   3   8        358.51        371.69        11.92 o
  -7   3   8        527.90        461.60        13.14 o
  -5   3   8        215.73        208.18         8.30 o
  -3   3   8         64.39         49.90         4.66 o
  -1   3   8        441.43        348.83         9.72 o
   1   3   8        465.49        479.47        13.89 o
   3   3   8       2684.06       2824.17        56.40 o
   5   3   8        121.86        107.69         8.67 o
   7   3   8        535.56        504.71        19.88 o
   9   3   8        105.49        136.32        16.74 o
  11   3   8        206.03        231.19        22.75 o
  13   3   8          7.23        -17.82        17.82 o
  15   3   8          0.48         12.40        20.68 o
  17   3   8         82.70         23.38        33.91 o
 -16   4   8         82.17         86.86        28.19 o
 -14   4   8         80.00        110.03        21.86 o
 -12   4   8        291.14        260.96        23.00 o
 -10   4   8        786.60        691.75        32.62 o
  -8   4   8        435.66        403.05        19.35 o
  -6   4   8         31.78         33.03         6.67 o
  -4   4   8          0.15          9.54         9.91 o
  -2   4   8         11.37         11.78         4.20 o
   0   4   8         53.05         37.62         5.60 o
   2   4   8       3025.72       3019.59        60.42 o
   4   4   8         58.44         91.69         9.42 o
   6   4   8        164.75        223.48        19.74 o
   8   4   8         70.04         55.51        15.99 o
  10   4   8        131.39        130.97        23.74 o
  12   4   8         21.41          6.02        28.13 o
  14   4   8        176.38        232.01        64.75 o
 -15   5   8          3.30         26.98        48.56 o
 -13   5   8          7.29         -1.59        23.82 o
 -11   5   8        145.49        132.70        32.86 o
  -9   5   8        332.80        301.84        30.99 o
  -7   5   8        265.17        225.38        25.07 o
  -5   5   8        998.04        912.13        38.21 o
  -3   5   8         77.23        107.23        16.41 o
  -1   5   8       1274.81       1297.55        38.67 o
   1   5   8       3176.30       3150.80        88.60 o
   3   5   8          0.11         14.22        17.44 o
   5   5   8         27.88         14.13        15.36 o
   7   5   8         89.52         79.60        21.36 o
   9   5   8          4.70         -2.70        24.28 o
  11   5   8         87.79         78.24        34.34 o
  13   5   8         47.13         26.98        48.56 o
 -10   6   8          1.71         -0.83        26.48 o
  -8   6   8          4.15         28.15        28.88 o
  -6   6   8        115.49        112.93        21.54 o
  -4   6   8          0.11         93.35        24.12 o
  -2   6   8        400.61        461.03        26.41 o
   0   6   8        933.77        980.71        49.51 o
   2   6   8        215.12        183.90        39.53 o
   4   6   8         97.83         83.63        40.47 o
   6   6   8          7.07         -2.70        26.71 o
   8   6   8        160.90        177.51        37.58 o
  -1   7   8         18.04          6.50        25.15 o
 -19   1   9         80.55        129.22        24.25 o
 -17   1   9          0.11        -17.30        17.30 o
 -15   1   9         31.56         -8.53        25.34 o
 -13   1   9        114.09        121.38        17.60 o
 -11   1   9          0.11          4.28         8.38 o
  -9   1   9       4229.06       4056.54        83.27 o
  -7   1   9        915.14        934.83        22.92 o
  -5   1   9       6220.79       6304.61       150.20 o
  -3   1   9       1457.49       1661.78        32.37 o
  -1   1   9        100.83        107.74         4.14 o
   1   1   9        483.44        567.78         9.99 o
   3   1   9        328.45        416.86        10.88 o
   5   1   9        348.22        335.82        14.91 o
   7   1   9      26943.63      25978.82       462.87 o
   9   1   9          4.18         22.64         7.70 o
  11   1   9         20.61         81.52        15.10 o
  13   1   9         25.41         63.90        37.38 o
  15   1   9         29.63         40.71        21.59 o
  17   1   9         97.53        101.09        25.09 o
 -20   2   9         56.81        216.57        38.06 o
 -18   2   9         87.62        243.08        42.83 o
 -16   2   9        437.50        538.26        36.92 o
 -14   2   9         46.93        -18.45        18.45 o
 -12   2   9        118.90         87.97        11.85 o
 -10   2   9        777.85        816.83        26.45 o
  -8   2   9          0.00         -3.80         3.80 o
  -6   2   9       2126.20       1916.41        34.17 o
  -4   2   9      17308.54      16940.86       243.21 o
  -2   2   9       1649.00       1793.73        26.27 o
   0   2   9         35.09         66.83         4.42 o
   2   2   9       2426.11       2366.15        48.98 o
   4   2   9       1716.78       1810.81        35.82 o
   6   2   9        569.06        434.46        13.78 o
   8   2   9        541.03        506.36        16.97 o
  10   2   9         64.10         59.40        16.18 o
  12   2   9        271.88        339.00        24.03 o
  14   2   9        105.98         64.05        18.66 o
  16   2   9         48.35         -2.54        43.16 o
 -19   3   9        183.18        260.28        36.69 o
 -17   3   9         40.55        114.07        37.60 o
 -15   3   9        168.52        312.94        64.75 o
 -13   3   9        216.17        237.34        36.99 o
 -11   3   9          8.15         10.68        13.27 o
  -9   3   9        617.31        541.90        15.81 o
  -7   3   9        364.37        460.91        13.09 o
  -5   3   9       1374.52       1517.54        33.08 o
  -3   3   9       1047.72       1109.82        21.78 o
  -1   3   9         19.78          5.97         4.24 o
   1   3   9        677.36        733.33        18.68 o
   3   3   9       2485.17       2616.92        54.95 o
   5   3   9        513.31        550.01        15.11 o
   7   3   9        333.80        397.64        18.72 o
   9   3   9        126.49        121.23        18.59 o
  11   3   9        465.84        466.50        36.60 o
  13   3   9        104.81        113.91        22.99 o
  15   3   9        213.04        224.62        30.09 o
 -16   4   9        275.65        230.22        30.34 o
 -14   4   9         39.47         93.41        20.51 o
 -12   4   9        155.12        195.30        24.15 o
 -10   4   9          0.46        -11.66        31.92 o
  -8   4   9        201.95        215.14        14.47 o
  -6   4   9         90.72        123.68         8.92 o
  -4   4   9        211.41        211.49         8.55 o
  -2   4   9         82.20         82.65         3.80 o
   0   4   9       1028.67        929.10        21.66 o
   2   4   9        335.52        335.22        13.39 o
   4   4   9        611.87        590.22        19.52 o
   6   4   9        427.54        358.62        21.64 o
   8   4   9        105.43        121.51        23.74 o
  10   4   9         11.93         22.83        29.68 o
  12   4   9         56.32         59.35        43.16 o
  14   4   9         65.27         42.57        33.71 o
 -13   5   9         71.98         60.02        24.48 o
 -11   5   9        153.99        201.54        35.30 o
  -9   5   9         94.13        103.73        29.72 o
  -7   5   9         20.99         42.81        33.49 o
  -5   5   9        389.19        311.63        22.21 o
  -3   5   9         31.03          4.32        13.23 o
  -1   5   9         48.42         69.39        12.84 o
   1   5   9        781.50        949.10        65.23 o
   3   5   9         69.74         43.99        17.38 o
   5   5   9         53.97         60.33        20.22 o
   7   5   9        158.39        115.13        28.42 o
   9   5   9         42.72        -15.36        24.58 o
  11   5   9         49.29         38.85        28.42 o
 -10   6   9          6.80        -29.81        29.81 o
  -8   6   9          3.82         -4.25        23.35 o
  -6   6   9          9.64         10.52        16.93 o
  -4   6   9         43.12         93.30        22.98 o
  -2   6   9         18.24         27.63        15.64 o
   0   6   9        130.45        220.04        32.71 o
   2   6   9        249.63        211.98        32.09 o
   4   6   9         24.23         29.32        22.71 o
   6   6   9         85.29         83.63        30.52 o
   8   6   9          0.20         16.19        43.16 o
 -20   0  10        650.62        677.12        97.12 o
 -18   0  10        302.93        274.72        43.75 o
 -16   0  10         54.54         13.85        21.93 o
 -14   0  10         75.65         30.09        18.68 o
 -12   0  10       1230.98       1243.14        57.06 o
 -10   0  10       1628.43       1624.45        48.46 o
  -8   0  10      19469.89      17899.48       513.16 o
  -6   0  10       1098.79        880.71        29.01 o
  -4   0  10         75.62         74.56         4.84 o
  -2   0  10        404.83        252.45         8.01 o
   0   0  10        328.15        389.48        10.47 o
   2   0  10       1478.50       1188.46        25.28 o
   4   0  10        519.55        492.29        16.49 o
   6   0  10        312.24        348.17        18.59 o
   8   0  10        337.26        381.53        24.53 o
  10   0  10        873.56        955.25        42.02 o
  12   0  10          9.99         10.30        20.46 o
  14   0  10        335.59        346.59        35.30 o
  16   0  10          0.00         -0.56        22.37 o
  18   0  10         93.51         80.93        41.97 o
 -19   1  10         33.60         84.81        22.10 o
 -17   1  10        179.69        289.42        25.29 o
 -15   1  10       1048.23        941.69        39.23 o
 -13   1  10        150.13         98.70        15.88 o
 -11   1  10         63.98         42.04        10.20 o
  -9   1  10       1522.67       1538.05        36.52 o
  -7   1  10       5561.95       6531.01       148.07 o
  -5   1  10        905.53        888.66        23.32 o
  -3   1  10       2845.89       2875.62        56.30 o
  -1   1  10        475.31        512.70         8.83 o
   1   1  10       4790.31       4405.05        57.51 o
   3   1  10       1119.71       1285.99        25.66 o
   5   1  10       2355.58       2314.41        47.28 o
   7   1  10       7056.89       6709.29       124.51 o
   9   1  10       1132.47       1086.41        28.42 o
  11   1  10        364.49        419.36        22.49 o
  13   1  10       1022.96        927.40        42.45 o
  15   1  10         10.63        -15.87        17.81 o
  17   1  10        134.29         95.30        27.76 o
 -20   2  10        415.05        561.56        52.77 o
 -18   2  10         65.05        151.98        30.37 o
 -16   2  10        401.72        509.50        78.66 o
 -14   2  10         14.01        -18.68        18.68 o
 -12   2  10        292.57        273.37        19.58 o
 -10   2  10        851.41        847.44        26.27 o
  -8   2  10        273.88        241.88         9.73 o
  -6   2  10        481.25        566.76        13.24 o
  -4   2  10       5813.50       6512.71        96.28 o
  -2   2  10        562.55        647.91        16.04 o
   0   2  10       2011.89       1981.02        33.47 o
   2   2  10          0.89         18.29         5.00 o
   4   2  10       4879.97       4695.97        90.61 o
   6   2  10         29.43         37.75         6.47 o
   8   2  10        325.92        333.46        14.21 o
  10   2  10        959.32       1002.86        45.93 o
  12   2  10       1657.33       1707.77        57.90 o
  14   2  10          6.15         46.60        20.93 o
  16   2  10          1.02          4.10        26.87 o
 -19   3  10         38.65        211.41        56.19 o
 -17   3  10         23.93        109.61        25.58 o
 -15   3  10        119.50        158.89        24.63 o
 -13   3  10         10.96         73.03        14.54 o
 -11   3  10       1718.65       1567.07        37.87 o
  -9   3  10       1683.56       1705.43        36.55 o
  -7   3  10       2486.66       2481.65        47.95 o
  -5   3  10        869.95        786.85        19.52 o
  -3   3  10        597.16        635.07        16.57 o
  -1   3  10        486.34        508.24        14.23 o
   1   3  10         52.47         40.26         6.11 o
   3   3  10        171.37        181.49        10.14 o
   5   3  10        944.59       1007.75        24.59 o
   7   3  10         30.27         38.02         8.91 o
   9   3  10         32.24          1.58        13.16 o
  11   3  10          6.26         29.91        19.14 o
  13   3  10         47.50         19.25        21.33 o
  15   3  10        175.94        168.11        36.60 o
 -16   4  10          1.52         62.73        30.57 o
 -14   4  10        126.88        131.89        20.92 o
 -12   4  10       1340.56       1312.47        47.05 o
 -10   4  10        316.59        335.69        28.31 o
  -8   4  10          5.34          9.93         7.85 o
  -6   4  10        268.03        241.76        11.89 o
  -4   4  10        262.06        241.35        11.40 o
  -2   4  10        392.44        398.26        14.15 o
   0   4  10        812.52        782.71        20.33 o
   2   4  10         32.73         45.27         8.15 o
   4   4  10         42.72         36.31         8.03 o
   6   4  10        859.47        966.79        36.54 o
   8   4  10        166.70        206.25        25.41 o
  10   4  10        737.68        792.72        59.04 o
  12   4  10        105.91         83.63        34.34 o
  14   4  10         44.67         22.01        25.33 o
 -13   5  10         79.93         48.29        22.29 o
 -11   5  10         49.34         49.50        28.82 o
  -9   5  10        101.03         49.53        27.26 o
  -7   5  10        645.22        675.00        32.31 o
  -5   5  10         40.10         98.55        18.57 o
  -3   5  10        110.80        125.33        15.18 o
  -1   5  10        802.63        678.99        23.22 o
   1   5  10        163.38        153.39        18.57 o
   3   5  10        706.92        812.81        52.96 o
   5   5  10        672.16        677.02        42.50 o
   7   5  10         15.08          0.00        22.89 o
   9   5  10          1.62        -18.69        18.69 o
  11   5  10        142.12        118.70        48.56 o
 -10   6  10          0.00         -7.19        21.01 o
  -8   6  10         31.92          2.13        17.64 o
  -6   6  10        150.90         88.42        23.95 o
  -4   6  10        204.09        170.96        20.36 o
  -2   6  10        300.45        251.69        22.65 o
   0   6  10        517.75        511.45        43.01 o
   2   6  10          2.68         71.41        24.53 o
   4   6  10          4.76        -22.03        51.26 o
   6   6  10         23.23         27.34        35.07 o
   8   6  10          0.10        -24.28        26.71 o
 -19   1  11         67.08        117.55        25.75 o
 -17   1  11        199.84        272.07        35.84 o
 -15   1  11         14.89        -24.14        24.14 o
 -13   1  11         74.37         56.83        13.30 o
 -11   1  11        352.37        236.81        17.35 o
  -9   1  11         49.02         32.81         8.17 o
  -7   1  11       8647.51       9371.74       197.09 o
  -5   1  11        216.70        288.07         7.77 o
  -3   1  11        301.10        322.82         6.80 o
  -1   1  11         19.07          9.93         2.66 o
   1   1  11       1127.13       1134.61        20.41 o
   3   1  11        781.60        829.28        17.80 o
   5   1  11       3538.80       3384.53        70.89 o
   7   1  11       2764.73       2982.68        64.80 o
   9   1  11         28.97         25.06         9.15 o
  11   1  11       1945.49       1952.00        69.17 o
  13   1  11        141.48        143.69        20.28 o
  15   1  11         31.57          9.20        18.38 o
  17   1  11          0.41         -3.24        26.58 o
 -20   2  11         19.94        253.72        83.63 o
 -18   2  11          0.26        111.25        42.83 o
 -16   2  11        197.06        286.67        54.51 o
 -14   2  11        335.42        303.04        32.31 o
 -12   2  11        325.33        273.85        18.31 o
 -10   2  11        868.64        880.85        27.21 o
  -8   2  11         72.17         70.40         4.46 o
  -6   2  11         73.84         87.85         6.78 o
  -4   2  11        265.05        225.06         8.06 o
  -2   2  11        709.73        640.89        14.60 o
   0   2  11       2030.39       2161.82        39.47 o
   2   2  11         75.89         85.88         7.28 o
   4   2  11         44.03         97.46         7.26 o
   6   2  11        374.53        301.08        12.01 o
   8   2  11         65.85        103.12         9.07 o
  10   2  11       1941.30       1974.91       112.75 o
  12   2  11        302.13        375.47        27.65 o
  14   2  11        906.47        812.87        41.09 o
  16   2  11         25.18          9.44        26.84 o
 -17   3  11        437.18        427.77        38.40 o
 -15   3  11          4.12         19.81        21.55 o
 -13   3  11         21.18         77.78        15.71 o
 -11   3  11       3634.24       3662.17        82.52 o
  -9   3  11        636.17        628.33        18.14 o
  -7   3  11         45.93         54.96         6.96 o
  -5   3  11        298.06        250.38        10.93 o
  -3   3  11       1004.21       1034.25        23.43 o
  -1   3  11        176.10        220.19         9.72 o
   1   3  11        224.42        195.65         8.71 o
   3   3  11         23.86         21.25         6.01 o
   5   3  11        255.75        225.76        11.13 o
   7   3  11        397.98        476.10        22.05 o
   9   3  11         48.44         26.17        13.62 o
  11   3  11        157.07        185.50        27.44 o
  13   3  11         16.69         28.29        21.04 o
  15   3  11         25.56         50.97        26.14 o
 -16   4  11         63.29         98.51        30.84 o
 -14   4  11          5.33         25.19        17.43 o
 -12   4  11       2365.89       2759.28       141.04 o
 -10   4  11         65.89        119.79        31.37 o
  -8   4  11        778.26        789.90        24.75 o
  -6   4  11        797.44        808.21        23.23 o
  -4   4  11         13.20         -1.15         6.22 o
  -2   4  11       2748.35       2621.25        48.75 o
   0   4  11       2232.70       1967.40        45.17 o
   2   4  11       1767.23       1684.40        42.17 o
   4   4  11       1280.57       1357.25        37.04 o
   6   4  11         91.68        145.35        18.09 o
   8   4  11         17.97         16.47        17.03 o
  10   4  11        446.38        550.35        80.93 o
  12   4  11         97.90         72.84        34.34 o
  14   4  11          3.52        -24.67        40.47 o
 -13   5  11         18.10         66.38        25.03 o
 -11   5  11         15.24         -0.84        21.08 o
  -9   5  11        596.38        648.37        52.90 o
  -7   5  11          3.53         11.88        13.63 o
  -5   5  11          0.12         16.73        14.00 o
  -3   5  11       1764.91       1653.56        46.30 o
  -1   5  11        124.29        138.64        15.65 o
   1   5  11        364.62        253.50        21.55 o
   3   5  11       1203.71       1224.83        50.97 o
   5   5  11       1275.00       1315.92        52.55 o
   7   5  11         40.41         91.72        43.16 o
   9   5  11        188.41        151.79        26.87 o
  11   5  11        131.32        118.70        43.16 o
 -10   6  11         49.21         61.74        21.69 o
  -8   6  11        114.88         71.46        25.70 o
  -6   6  11         52.45         26.64        18.57 o
  -4   6  11         35.70         28.83        22.31 o
  -2   6  11         53.17         82.60        24.53 o
   0   6  11       1030.18        984.04        64.38 o
   2   6  11        394.69        336.64        43.75 o
   4   6  11        132.21        108.86        32.26 o
   6   6  11         30.03         48.56        43.16 o
   8   6  11          2.70         -5.40        43.16 o
 -20   0  12        110.04        196.02        43.75 o
 -18   0  12        396.57        450.87        43.39 o
 -16   0  12        297.10        288.77        47.58 o
 -14   0  12       2445.16       2304.06       170.38 o
 -12   0  12        410.97        419.53        32.09 o
 -10   0  12       3431.08       3602.09        96.60 o
  -8   0  12        748.68        646.21        23.93 o
  -6   0  12      15664.86      19978.37       530.05 o
  -4   0  12       2905.15       2724.60        78.26 o
  -2   0  12        189.16        254.82        10.89 o
   0   0  12       3496.15       3819.63        89.43 o
   2   0  12        226.10        277.67        11.94 o
   4   0  12        517.09        490.39        21.33 o
   6   0  12       2496.11       2612.64        77.23 o
   8   0  12         37.27         57.16        14.95 o
  10   0  12        749.85        789.49        38.06 o
  12   0  12        134.19        122.38        27.11 o
  14   0  12        100.42        132.93        27.44 o
  16   0  12         42.94          2.54        24.10 o
 -19   1  12        125.94        177.66        27.37 o
 -17   1  12        315.44        351.80        35.72 o
 -15   1  12        331.10        263.77        27.81 o
 -13   1  12         31.96        -15.31        15.31 o
 -11   1  12        210.59        171.05        15.56 o
  -9   1  12       2349.70       2683.16        61.86 o
  -7   1  12       2834.26       3106.69        96.45 o
  -5   1  12       2988.37       3442.36        61.70 o
  -3   1  12          0.72          9.17         3.48 o
  -1   1  12        184.96        180.46         6.02 o
   1   1  12       1151.58       1131.59        20.96 o
   3   1  12        146.02        175.08         7.67 o
   5   1  12       3673.11       3462.58        72.94 o
   7   1  12         37.63         81.84         9.13 o
   9   1  12        141.13        170.21        13.96 o
  11   1  12       1209.96       1369.95        45.60 o
  13   1  12          0.08         22.49        14.39 o
  15   1  12         44.78         24.09        16.74 o
  17   1  12         70.12         17.16        24.05 o
 -20   2  12          8.95         53.58        28.34 o
 -18   2  12        518.15        769.36        63.08 o
 -16   2  12         13.42         54.15        22.20 o
 -14   2  12        361.05        280.18        23.72 o
 -12   2  12        233.95        231.86        17.76 o
 -10   2  12         12.76         31.08         8.83 o
  -8   2  12        559.13        492.63        15.92 o
  -6   2  12        788.98        989.89        20.45 o
  -4   2  12       2234.54       2287.05        39.47 o
  -2   2  12       8331.58       8745.06       126.67 o
   0   2  12       3826.53       3700.84        64.32 o
   2   2  12       1402.00       1351.03        33.69 o
   4   2  12       1148.17       1140.74        26.97 o
   6   2  12        475.40        560.53        17.85 o
   8   2  12        667.47        623.67        23.40 o
  10   2  12       1934.63       2037.85        54.19 o
  12   2  12        385.15        490.27        32.46 o
  14   2  12         42.21         84.34        24.63 o
  16   2  12        190.37         63.45        30.73 o
 -17   3  12        140.45        260.11        36.93 o
 -15   3  12         50.15          1.40        18.20 o
 -13   3  12       1212.01       1206.93        41.90 o
 -11   3  12       3758.63       3416.22        87.78 o
  -9   3  12        522.46        447.26        18.11 o
  -7   3  12         15.17         14.82         5.38 o
  -5   3  12         35.61         41.94         6.39 o
  -3   3  12        598.40        565.41        15.27 o
  -1   3  12       1037.02        943.73        21.24 o
   1   3  12        545.28        479.99        14.47 o
   3   3  12         14.65         17.54         6.01 o
   5   3  12          4.87         10.19         6.15 o
   7   3  12        554.57        570.51        26.19 o
   9   3  12          1.14         -4.40        13.35 o
  11   3  12        119.03        183.06        39.92 o
  13   3  12          2.87         -9.89        21.73 o
  15   3  12        332.78        418.30        47.31 o
 -16   4  12        119.31        119.06        28.82 o
 -14   4  12         33.68         24.60        19.04 o
 -12   4  12       1375.44       1800.52       132.03 o
 -10   4  12         34.22         47.55        23.73 o
  -8   4  12        846.19        782.15        27.88 o
  -6   4  12        463.66        400.43        16.27 o
  -4   4  12        508.37        464.13        15.76 o
  -2   4  12        645.90        633.29        20.38 o
   0   4  12         52.72         57.88         8.65 o
   2   4  12        831.47        794.19        22.93 o
   4   4  12        226.31        269.37        17.79 o
   6   4  12        876.76        933.07        59.04 o
   8   4  12         39.41         32.37        18.69 o
  10   4  12        124.43        131.68        29.81 o
  12   4  12         28.18         50.67        25.41 o
  14   4  12         45.56         34.08        40.47 o
 -13   5  12        237.49        306.04        36.66 o
 -11   5  12          3.25        -12.39        20.25 o
  -9   5  12        183.89        165.45        23.22 o
  -7   5  12        198.66        165.66        19.79 o
  -5   5  12        382.89        341.17        32.20 o
  -3   5  12        338.55        317.54        20.53 o
  -1   5  12        469.17        386.48        21.49 o
   1   5  12         12.14        -14.39        15.58 o
   3   5  12       1159.93        993.77        50.82 o
   5   5  12        569.46        565.03        41.46 o
   7   5  12        103.27         51.26        26.71 o
   9   5  12        135.03        166.95        28.59 o
  11   5  12         34.82        -37.77        37.77 o
 -10   6  12        160.26        177.12        30.66 o
  -8   6  12         64.25         84.76        26.03 o
  -6   6  12          0.59          6.14        18.38 o
  -4   6  12         37.40          4.21        18.38 o
  -2   6  12        222.79        238.45        24.77 o
   0   6  12         57.67         71.41        26.41 o
   2   6  12        209.32        263.56        48.56 o
   4   6  12        300.47        302.15        59.35 o
   6   6  12          0.78         10.79        37.77 o
 -19   1  13          8.31         30.61        20.32 o
 -17   1  13        351.91        415.28        29.75 o
 -15   1  13         98.83         63.06        19.96 o
 -13   1  13        342.80        247.27        33.90 o
 -11   1  13         34.81         53.85        13.32 o
  -9   1  13         40.93         20.51         6.93 o
  -7   1  13         21.39         22.93         6.04 o
  -5   1  13      18277.26      20403.89       432.76 o
  -3   1  13       3628.81       3577.99        78.75 o
  -1   1  13       8098.19       8401.35       162.60 o
   1   1  13         13.42         25.07         4.53 o
   3   1  13       1468.96       1150.39        25.43 o
   5   1  13        459.35        552.36        22.77 o
   7   1  13          0.27          7.77         7.71 o
   9   1  13        112.66        131.18        13.32 o
  11   1  13       2667.14       2755.54        92.11 o
  13   1  13          2.00          7.88        16.67 o
  15   1  13        103.60         74.51        27.01 o
  17   1  13          2.20          2.59        23.50 o
 -18   2  13        405.93        576.83        76.96 o
 -16   2  13         82.98        284.48        28.03 o
 -14   2  13         77.69         25.10        30.16 o
 -12   2  13        584.15        603.08        28.64 o
 -10   2  13         67.98         60.97         9.67 o
  -8   2  13       1101.50       1046.06        23.93 o
  -6   2  13       2747.75       3036.25        51.60 o
  -4   2  13       1390.41       1650.90        28.85 o
  -2   2  13       2830.59       2935.37        47.37 o
   0   2  13       8356.94       8508.48       147.60 o
   2   2  13        532.01        680.78        18.80 o
   4   2  13        216.21        205.65        10.40 o
   6   2  13        573.72        501.35        18.45 o
   8   2  13       1073.18       1158.03        33.87 o
  10   2  13         64.09        157.27        29.59 o
  12   2  13        657.24        730.39        56.07 o
  14   2  13          7.60          2.94        20.29 o
  16   2  13        283.54        269.00        36.89 o
 -17   3  13         31.01        120.77        25.09 o
 -15   3  13        358.73        388.37        29.62 o
 -13   3  13        537.39        557.51        28.41 o
 -11   3  13        981.10       1073.49        36.00 o
  -9   3  13        302.98        304.84        17.02 o
  -7   3  13         82.01         75.61         7.59 o
  -5   3  13        182.04        169.57         9.57 o
  -3   3  13        111.15        176.21         9.26 o
  -1   3  13       1405.01       1432.25        30.39 o
   1   3  13       1077.19       1204.60        27.33 o
   3   3  13        123.31        147.71        10.36 o
   5   3  13        129.94        127.59         9.18 o
   7   3  13          2.56          7.83         7.85 o
   9   3  13        339.54        382.89        29.49 o
  11   3  13         79.85        123.01        21.47 o
  13   3  13          4.59        -10.79        23.56 o
  15   3  13        456.48        399.25        49.65 o
 -16   4  13         11.64          5.21        29.21 o
 -14   4  13          0.75         18.39        19.64 o
 -12   4  13       1018.88        925.12        54.61 o
 -10   4  13          0.62         61.63        23.73 o
  -8   4  13        207.39        262.11        16.00 o
  -6   4  13          8.72         15.42         8.60 o
  -4   4  13         12.09         16.12         7.67 o
  -2   4  13        151.89        167.00        11.91 o
   0   4  13         63.09         82.18         9.01 o
   2   4  13        322.12        288.85        20.80 o
   4   4  13       1416.98       1528.43        51.95 o
   6   4  13        436.02        450.52        30.29 o
   8   4  13        254.92        224.23        28.04 o
  10   4  13        106.35        118.70        48.56 o
  12   4  13          1.95        -21.58        43.16 o
 -13   5  13        182.83        277.23        36.18 o
 -11   5  13        259.72        246.72        31.47 o
  -9   5  13         65.04         30.54        21.28 o
  -7   5  13         45.10         31.70        13.40 o
  -5   5  13         39.87         36.69        17.29 o
  -3   5  13        104.21        166.88        27.35 o
  -1   5  13          0.05         14.54        12.31 o
   1   5  13         50.34         37.35        19.47 o
   3   5  13        171.23        203.01        22.99 o
   5   5  13        235.17        233.53        28.97 o
   7   5  13        141.82        107.91        23.74 o
   9   5  13         20.03          8.63        32.37 o
  11   5  13         27.58         10.79        43.16 o
 -10   6  13         26.65         61.11        28.04 o
  -8   6  13         84.75         88.39        22.45 o
  -6   6  13        128.30        142.68        24.74 o
  -4   6  13         50.97         60.24        16.46 o
  -2   6  13          3.61         28.85        21.77 o
   0   6  13        108.32        122.96        25.15 o
   2   6  13        126.95        141.91        24.05 o
   4   6  13         77.13         37.77        43.16 o
   6   6  13          5.55         32.37        37.77 o
 -20   0  14         25.15          3.24        26.94 o
 -18   0  14          0.32         43.84        29.81 o
 -16   0  14       1182.03       1148.98        64.33 o
 -14   0  14        502.36        435.12        39.37 o
 -12   0  14         32.49         23.29        11.68 o
 -10   0  14          0.97         -9.87         9.87 o
  -8   0  14        194.32        138.76        11.64 o
  -6   0  14      11531.16      12389.12       331.74 o
  -4   0  14      20378.46      21817.04       561.54 o
  -2   0  14        595.55        472.54        13.29 o
   0   0  14        668.39        760.43        26.50 o
   2   0  14       1895.95       1826.13        55.37 o
   4   0  14        953.34        884.78        37.12 o
   6   0  14         36.49         45.65        14.29 o
   8   0  14          0.07         -3.32        14.29 o
  10   0  14        282.25        284.38        33.96 o
  12   0  14        180.01        211.97        32.50 o
  14   0  14        134.16        113.47        28.34 o
  16   0  14         68.49         55.75        33.71 o
 -19   1  14          1.41         90.38        26.58 o
 -17   1  14        498.99        731.11        43.43 o
 -15   1  14        186.60        134.36        32.86 o
 -13   1  14          0.08        -21.89        21.89 o
 -11   1  14        577.48        534.14        23.47 o
  -9   1  14         44.38         51.14         8.77 o
  -7   1  14        512.22        546.07        15.52 o
  -5   1  14       5075.71       6270.85       100.27 o
  -3   1  14      13599.72      15330.77       372.90 o
  -1   1  14       1489.41       1701.56        33.21 o
   1   1  14        489.29        355.90        13.37 o
   3   1  14        320.34        242.41        11.71 o
   5   1  14        356.53        321.31        14.39 o
   7   1  14        151.78        181.86        13.96 o
   9   1  14        410.69        368.43        20.26 o
  11   1  14       1049.02       1274.36        46.18 o
  13   1  14        363.78        379.39        27.91 o
  15   1  14          6.32         38.58        26.77 o
  17   1  14        140.45        141.86        45.31 o
 -18   2  14         87.15        322.82        87.74 o
 -16   2  14       1963.97       2151.11        74.25 o
 -14   2  14        193.53        162.35        21.81 o
 -12   2  14         73.43         97.94        16.06 o
 -10   2  14        362.71        418.51        17.91 o
  -8   2  14         51.43         44.13         6.78 o
  -6   2  14       1793.62       1918.05        36.46 o
  -4   2  14       1110.94       1179.18        23.58 o
  -2   2  14        147.69        143.30         7.80 o
   0   2  14        767.47       1221.34        32.04 o
   2   2  14          3.62          6.74         6.01 o
   4   2  14        331.23        372.49        14.41 o
   6   2  14        430.59        505.86        17.85 o
   8   2  14       1583.42       1566.05        42.29 o
  10   2  14        578.52        570.17        31.51 o
  12   2  14          0.00        -10.20        20.44 o
  14   2  14         27.76          8.07        22.79 o
  16   2  14        466.07        443.96        64.52 o
 -17   3  14         68.60         65.53        26.77 o
 -15   3  14         39.93        172.42        23.18 o
 -13   3  14        175.84        232.57        21.12 o
 -11   3  14          4.53         58.93        17.55 o
  -9   3  14        113.80        175.16        13.13 o
  -7   3  14        270.35        196.94         9.58 o
  -5   3  14       1144.03       1058.81        23.16 o
  -3   3  14        773.14        798.51        19.21 o
  -1   3  14        419.34        423.19        14.02 o
   1   3  14        291.71        386.75        14.43 o
   3   3  14          8.23         -2.17         7.12 o
   5   3  14        148.38        161.15        10.54 o
   7   3  14        217.50        210.73        16.73 o
   9   3  14        517.26        566.70        30.00 o
  11   3  14        263.45        263.27        28.76 o
  13   3  14         67.63         41.37        31.15 o
  15   3  14         55.32         86.33        59.35 o
 -16   4  14          1.29          4.28        28.24 o
 -14   4  14         25.14         86.45        32.93 o
 -12   4  14         89.84        123.48        18.81 o
 -10   4  14        836.05        822.02        40.02 o
  -8   4  14       2901.61       2738.17        62.57 o
  -6   4  14         61.22        110.47        11.71 o
  -4   4  14          0.72         -7.49         7.49 o
  -2   4  14        103.85         87.54         9.23 o
   0   4  14        405.09        431.28        17.93 o
   2   4  14        767.53        905.04        31.46 o
   4   4  14        940.79        969.41        40.33 o
   6   4  14         27.20         47.42        26.97 o
   8   4  14        240.11        292.50        31.75 o
  10   4  14        246.29        242.80        64.75 o
  12   4  14         41.99        -15.27        21.93 o
 -13   5  14         41.28         66.69        26.70 o
 -11   5  14        144.37        176.97        25.67 o
  -9   5  14         50.27         52.43        20.07 o
  -7   5  14        143.49        106.73        15.81 o
  -5   5  14        253.88        270.77        30.79 o
  -3   5  14       1012.41       1075.09        36.11 o
  -1   5  14        646.12        675.12        30.44 o
   1   5  14         49.47         60.70        19.58 o
   3   5  14         24.00          6.35        18.17 o
   5   5  14          0.02         -0.10        18.17 o
   7   5  14        165.18        165.71        36.09 o
   9   5  14         52.92         32.37        43.16 o
 -10   6  14          7.65         12.20        23.22 o
  -8   6  14        254.65        269.81        33.42 o
  -6   6  14          4.53         32.87        19.83 o
  -4   6  14        144.86        168.73        22.05 o
  -2   6  14          3.28        -12.29        12.29 o
   0   6  14         39.98         43.35        31.84 o
   2   6  14          0.16          2.88        21.36 o
   4   6  14        126.51        136.69        33.71 o
   6   6  14          7.22         -5.40        37.77 o
 -19   1  15        258.44        292.57        31.15 o
 -17   1  15        353.88        350.07        30.41 o
 -15   1  15        187.78        185.50        24.74 o
 -13   1  15        951.51        851.10        47.25 o
 -11   1  15        139.39        140.29        12.79 o
  -9   1  15        221.24        191.52        12.05 o
  -7   1  15        253.79        245.57        10.08 o
  -5   1  15         31.03         20.25         5.62 o
  -3   1  15       1626.49       2147.78        52.37 o
  -1   1  15       2786.70       2834.03        48.55 o
   1   1  15       1754.01       1737.60        37.07 o
   3   1  15         25.82         23.06         6.36 o
   5   1  15          5.21         -2.22         8.05 o
   7   1  15       1197.16       1211.57        34.78 o
   9   1  15        510.69        584.69        24.74 o
  11   1  15        230.29        256.96        22.10 o
  13   1  15          5.36          8.05        13.61 o
  15   1  15        279.98        200.32        27.47 o
 -18   2  15        145.51        203.72        32.81 o
 -16   2  15        316.31        675.89        89.36 o
 -14   2  15         11.31         47.70        17.87 o
 -12   2  15        292.41        256.73        20.10 o
 -10   2  15        170.13        223.01        13.13 o
  -8   2  15        111.11        105.10         8.01 o
  -6   2  15         38.78         33.21         5.39 o
  -4   2  15          0.00         15.78         5.06 o
  -2   2  15        138.41        143.77         9.23 o
   0   2  15        510.95        500.08        14.91 o
   2   2  15        134.95        175.17        12.47 o
   4   2  15        986.51        962.32        26.22 o
   6   2  15        584.23        635.35        22.79 o
   8   2  15          5.66         14.53        10.64 o
  10   2  15        535.72        498.67        30.17 o
  12   2  15          0.53        -11.52        16.95 o
  14   2  15        198.48        149.94        28.15 o
  16   2  15         36.19         75.54        64.75 o
 -17   3  15          1.46          9.20        18.93 o
 -15   3  15        680.93        806.21        40.59 o
 -13   3  15        581.56        464.96        26.89 o
 -11   3  15        559.24        501.23        22.95 o
  -9   3  15        574.17        617.31        27.85 o
  -7   3  15       1801.03       1673.00        32.96 o
  -5   3  15        416.59        411.17        13.74 o
  -3   3  15          1.05         -1.27         5.66 o
  -1   3  15        118.84        120.03         8.74 o
   1   3  15        462.34        482.44        16.49 o
   3   3  15        197.66        160.14        12.24 o
   5   3  15        720.50        642.82        21.21 o
   7   3  15        116.56        117.29        17.37 o
   9   3  15        344.63        358.93        26.87 o
  11   3  15        124.81        166.48        27.37 o
  13   3  15         59.83         35.69        28.59 o
 -16   4  15          2.24          3.06        19.99 o
 -14   4  15        719.54        711.24        42.60 o
 -12   4  15        172.35        276.66        28.35 o
 -10   4  15        161.87        206.15        25.34 o
  -8   4  15       6850.78       6671.39       135.42 o
  -6   4  15          9.60         31.89        10.45 o
  -4   4  15        464.65        434.12        17.55 o
  -2   4  15         96.01         91.89         9.90 o
   0   4  15         57.72         57.31        11.73 o
   2   4  15       3232.83       3103.76        76.40 o
   4   4  15        972.85       1032.21        43.61 o
   6   4  15       1332.15       1304.24        52.55 o
   8   4  15        772.24        971.72        75.54 o
  10   4  15         19.11         29.68        30.52 o
  12   4  15          4.55        -30.52        30.52 o
 -13   5  15        119.64         95.44        22.75 o
 -11   5  15         86.14        143.13        23.11 o
  -9   5  15        168.40        104.36        15.71 o
  -7   5  15         28.05         53.87        12.54 o
  -5   5  15        832.51        939.08        50.57 o
  -3   5  15         46.12        122.46        22.50 o
  -1   5  15         76.03         97.96        21.81 o
   1   5  15        955.57        952.09        43.66 o
   3   5  15          6.92        -10.21        15.07 o
   5   5  15         61.93         37.77        21.81 o
   7   5  15        144.45        109.55        45.86 o
   9   5  15        225.81        215.82        53.96 o
  -8   6  15        113.69        168.49        29.27 o
  -6   6  15         19.02         -6.53        22.62 o
  -4   6  15          3.57        -16.41        16.41 o
  -2   6  15          6.06         -6.66        15.52 o
   0   6  15          3.47         -5.40        22.89 o
   2   6  15        193.02        260.21        33.13 o
   4   6  15        211.12        207.25        56.65 o
 -20   0  16         73.50         37.77        38.15 o
 -18   0  16       1007.58       1012.45        78.14 o
 -16   0  16        628.01        654.73        50.61 o
 -14   0  16       1219.94       1110.28        61.21 o
 -12   0  16        398.67        471.88        38.34 o
 -10   0  16       1831.22       1650.50        70.56 o
  -8   0  16        851.94        663.82        41.28 o
  -6   0  16       1097.70        992.62        37.00 o
  -4   0  16       2232.57       2578.21        63.62 o
  -2   0  16        732.62       1116.76        27.93 o
   0   0  16        568.80        537.81        22.75 o
   2   0  16          1.58         -8.58         8.58 o
   4   0  16        136.68        118.35        14.29 o
   6   0  16        279.79        407.17        26.64 o
   8   0  16        244.01        213.56        23.74 o
  10   0  16          8.12         -8.57        17.28 o
  12   0  16         41.55         50.83        20.88 o
  14   0  16        154.63        131.61        43.75 o
  16   0  16         15.40         17.27        35.92 o
 -19   1  16         17.95        106.90        52.18 o
 -17   1  16        159.71        193.95        27.43 o
 -15   1  16        375.15        431.91        32.75 o
 -13   1  16        630.45        496.88        35.53 o
 -11   1  16        143.56        150.24        14.67 o
  -9   1  16        573.37        589.95        18.75 o
  -7   1  16        395.09        327.13        10.33 o
  -5   1  16        676.04        759.13        16.98 o
  -3   1  16       1760.70       1821.12        38.52 o
  -1   1  16       3841.44       4124.13        78.90 o
   1   1  16        295.36        392.66        16.47 o
   3   1  16       1484.52       1604.08        36.72 o
   5   1  16        290.09        297.69        15.88 o
   7   1  16         13.22         16.70         9.20 o
   9   1  16        244.46        284.82        19.13 o
  11   1  16         41.95         25.85        16.74 o
  13   1  16          5.44          5.26        14.22 o
  15   1  16         86.57         69.94        26.15 o
 -18   2  16         40.34        126.67        29.49 o
 -16   2  16        447.08        685.02        46.37 o
 -14   2  16       1341.63       1376.73        49.07 o
 -12   2  16         12.12         -8.11        13.88 o
 -10   2  16         28.31          7.18         7.14 o
  -8   2  16        941.65       1036.86        28.06 o
  -6   2  16        189.80        208.19         9.23 o
  -4   2  16         87.27        152.21         8.23 o
  -2   2  16        630.44        739.16        19.17 o
   0   2  16       1203.09       1136.82        28.22 o
   2   2  16       4168.53       4184.42        98.96 o
   4   2  16        233.37        279.18        15.56 o
   6   2  16        486.54        558.93        22.63 o
   8   2  16        114.75        103.63        13.89 o
  10   2  16        470.38        526.33        31.58 o
  12   2  16        115.42         58.10        22.00 o
  14   2  16        449.18        358.32        45.17 o
 -17   3  16        259.25        253.35        40.50 o
 -15   3  16        401.91        401.57        34.76 o
 -13   3  16          1.30         36.98        14.02 o
 -11   3  16        679.33        595.60        25.17 o
  -9   3  16       3327.77       3286.19        70.14 o
  -7   3  16       2409.74       2254.71        41.82 o
  -5   3  16         31.46         46.09         7.25 o
  -3   3  16          0.04         -1.84         6.04 o
  -1   3  16        791.38        835.29        21.62 o
   1   3  16        110.28        137.92        10.44 o
   3   3  16       1006.13        925.88        30.36 o
   5   3  16        620.67        533.28        21.42 o
   7   3  16          1.03        -10.30        14.65 o
   9   3  16          9.81        -14.23        14.23 o
  11   3  16        139.20        108.86        22.81 o
  13   3  16          4.61         45.29        28.82 o
 -16   4  16         22.78         43.99        28.59 o
 -14   4  16         27.15         82.64        55.01 o
 -12   4  16        188.33        188.95        22.34 o
 -10   4  16         41.10         38.21        13.82 o
  -8   4  16       3553.61       3515.47       114.74 o
  -6   4  16          7.58         23.93        11.33 o
  -4   4  16        374.57        399.17        17.58 o
  -2   4  16          6.27         -7.87         7.87 o
   0   4  16        275.81        243.90        15.76 o
   2   4  16       1093.24       1159.88        50.45 o
   4   4  16        292.42        273.17        28.04 o
   6   4  16        883.77        818.21        38.89 o
   8   4  16        276.14        308.15        43.75 o
  10   4  16         87.15        113.62        30.94 o
  12   4  16          1.35         59.35        43.16 o
 -13   5  16         23.05         35.59        25.46 o
 -11   5  16        379.70        433.04        33.79 o
  -9   5  16         19.44         43.34        13.17 o
  -7   5  16         13.94         15.17        11.17 o
  -5   5  16        256.97        280.13        33.98 o
  -3   5  16        947.41        914.91        51.56 o
  -1   5  16        134.98        180.53        21.31 o
   1   5  16        144.00        134.78        20.93 o
   3   5  16        101.64         97.86        23.74 o
   5   5  16         17.54        -21.04        29.12 o
   7   5  16        457.42        420.81        39.37 o
   9   5  16          0.21         -5.40        37.77 o
  -8   6  16         10.69        -26.66        31.15 o
  -6   6  16          7.47         -5.69        24.48 o
  -4   6  16          4.92        -11.58        16.00 o
  -2   6  16          5.47         19.30        17.38 o
   0   6  16         20.95         21.80        18.16 o
   2   6  16        113.58        154.11        51.26 o
   4   6  16         29.27         56.30        25.41 o
 -19   1  17        173.66        134.89        28.47 o
 -17   1  17        199.82        245.27        27.40 o
 -15   1  17        189.36        274.64        28.31 o
 -13   1  17       1024.68       1007.04        41.74 o
 -11   1  17        463.48        419.46        21.33 o
  -9   1  17       1657.33       1587.80        35.72 o
  -7   1  17         14.82          4.27         5.50 o
  -5   1  17        167.19        215.53         9.45 o
  -3   1  17        427.73        498.97        14.08 o
  -1   1  17       7259.92       7390.54       133.57 o
   1   1  17        607.48        617.20        20.32 o
   3   1  17       1864.74       1793.20        40.58 o
   5   1  17          3.06         -8.25         8.25 o
   7   1  17        310.86        304.03        18.45 o
   9   1  17        334.70        315.96        19.92 o
  11   1  17          4.41         -2.17        12.36 o
  13   1  17          1.00        -13.48        19.55 o
  15   1  17         87.10         55.96        25.97 o
 -18   2  17        250.97        335.68        36.04 o
 -16   2  17         23.98        241.55        90.00 o
 -14   2  17       1275.61       1238.06        41.16 o
 -12   2  17          7.93         33.40        17.39 o
 -10   2  17          2.75         -7.22         7.22 o
  -8   2  17        815.57        870.82        24.12 o
  -6   2  17          0.26          2.38         5.53 o
  -4   2  17       1892.41       2016.29        40.50 o
  -2   2  17       3442.54       3474.14        65.31 o
   0   2  17        627.42        715.42        20.41 o
   2   2  17        696.97        898.56        30.18 o
   4   2  17        834.95        837.60        24.90 o
   6   2  17         12.75         37.31        13.44 o
   8   2  17        286.85        299.03        21.43 o
  10   2  17         41.05         70.45        20.57 o
  12   2  17        309.28        335.06        28.88 o
  14   2  17          6.43         51.12        35.07 o
 -17   3  17        155.11        251.45        28.07 o
 -15   3  17          0.01          4.64        17.73 o
 -13   3  17        219.79        283.52        23.33 o
 -11   3  17        310.19        306.99        21.25 o
  -9   3  17        743.76        803.99        28.83 o
  -7   3  17       1233.71       1279.83        31.14 o
  -5   3  17         13.22         35.60         7.47 o
  -3   3  17        104.55        119.89         9.20 o
  -1   3  17         17.10         32.59         7.56 o
   1   3  17        260.12        251.95        13.98 o
   3   3  17        280.67        319.61        20.11 o
   5   3  17         98.43        119.99        12.49 o
   7   3  17         35.39         28.78        18.69 o
   9   3  17          1.40        -26.98        26.98 o
  11   3  17        187.60        267.92        48.76 o
  13   3  17        744.21        721.86        67.41 o
 -16   4  17          5.11         42.66        21.04 o
 -14   4  17         88.05         62.37        20.87 o
 -12   4  17        109.76        175.46        19.41 o
 -10   4  17         35.27         18.20        11.52 o
  -8   4  17       1205.73       1159.93        50.67 o
  -6   4  17         93.37        155.75        14.72 o
  -4   4  17          0.13         26.28         9.81 o
  -2   4  17        140.91        119.08        14.31 o
   0   4  17        201.95        168.00        15.56 o
   2   4  17          2.64         35.81        14.65 o
   4   4  17          0.71         32.10        19.58 o
   6   4  17        221.56        243.44        25.52 o
   8   4  17        439.59        501.23        41.01 o
  10   4  17        317.47        302.15        64.75 o
  12   4  17         84.43         80.93        59.35 o
 -13   5  17         42.48         10.33        26.03 o
 -11   5  17        154.26        236.11        39.26 o
  -9   5  17        104.01        125.90        17.37 o
  -7   5  17        304.55        244.01        20.46 o
  -5   5  17          0.04          6.95        12.18 o
  -3   5  17        669.84        746.32        55.37 o
  -1   5  17          0.11          7.86        14.43 o
   1   5  17        128.08        131.72        23.74 o
   3   5  17        164.10        159.02        26.87 o
   5   5  17         27.84         15.05        20.60 o
   7   5  17         89.75         98.39        32.26 o
   9   5  17         36.99         10.79        37.77 o
  -8   6  17          2.67        -22.67        22.67 o
  -6   6  17         30.00         12.28        24.48 o
  -4   6  17         53.07         65.32        18.62 o
  -2   6  17        176.83        199.16        28.04 o
   0   6  17         64.59        116.65        38.94 o
   2   6  17         40.89         83.04        25.41 o
   4   6  17         24.51        -26.71        26.71 o
 -20   0  18          7.38         10.79        34.34 o
 -18   0  18         11.72          5.81        25.84 o
 -16   0  18        256.32        222.40        41.97 o
 -14   0  18         34.72          2.70        26.07 o
 -12   0  18          4.50         -7.72        18.17 o
 -10   0  18       1569.37       1731.82        74.76 o
  -8   0  18        371.91        436.66        33.98 o
  -6   0  18        863.49        827.83        27.75 o
  -4   0  18       2782.76       2749.35        88.25 o
  -2   0  18      10972.51      10948.90       260.91 o
   0   0  18        619.16        642.96        33.13 o
   2   0  18        997.62       1114.99        39.79 o
   4   0  18        766.07        834.82        36.69 o
   6   0  18         98.36        111.25        18.17 o
   8   0  18       1409.18       1523.25       107.23 o
  10   0  18        129.06         73.17        22.33 o
  12   0  18          3.02         -2.25        29.68 o
  14   0  18         52.93         62.95        31.86 o
 -19   1  18         54.57         35.51        26.60 o
 -17   1  18        393.37        327.21        28.07 o
 -15   1  18        108.73        148.53        24.41 o
 -13   1  18       2674.16       2935.20        73.23 o
 -11   1  18       2439.78       2235.32        58.86 o
  -9   1  18        116.91        147.73        13.25 o
  -7   1  18         14.97         25.48         5.16 o
  -5   1  18        244.46        279.04        12.12 o
  -3   1  18        400.37        391.14        14.37 o
  -1   1  18       2137.31       2253.65        43.83 o
   1   1  18       4886.25       4633.83        94.39 o
   3   1  18       2009.36       1937.69        43.75 o
   5   1  18         16.09         24.28         9.57 o
   7   1  18         12.36          8.61         9.93 o
   9   1  18          0.09        -10.28        10.28 o
  11   1  18          1.77          3.00        14.19 o
  13   1  18         21.59         23.19        23.89 o
  15   1  18         69.64         62.43        31.41 o
 -18   2  18        476.27        479.40        40.52 o
 -16   2  18        377.85        353.17        35.69 o
 -14   2  18          0.43         73.54        30.27 o
 -12   2  18       2641.90       2864.01        66.65 o
 -10   2  18        339.59        272.53        16.22 o
  -8   2  18        930.33        968.29        21.32 o
  -6   2  18       1436.43       1429.57        30.29 o
  -4   2  18        386.02        398.07        14.15 o
  -2   2  18        179.85        193.26        10.18 o
   0   2  18        460.51        478.83        18.47 o
   2   2  18       1021.06        988.25        31.44 o
   4   2  18         33.22         76.37        10.46 o
   6   2  18        110.21        155.16        14.60 o
   8   2  18          6.16        -10.25        10.25 o
  10   2  18        202.92        213.30        24.63 o
  12   2  18        134.30         84.65        22.45 o
  14   2  18        316.86        362.73        61.04 o
 -17   3  18        242.30        361.05        49.84 o
 -15   3  18          1.14          0.84        16.73 o
 -13   3  18         49.57         40.17        13.50 o
 -11   3  18          0.11          8.13        12.83 o
  -9   3  18         58.12         64.13        11.59 o
  -7   3  18        151.76        228.89        13.67 o
  -5   3  18         96.27        108.00        10.00 o
  -3   3  18        189.89        217.30        13.07 o
  -1   3  18         13.02          5.89         7.50 o
   1   3  18         67.11         78.27        11.22 o
   3   3  18         49.66         39.07        12.45 o
   5   3  18        301.93        365.02        20.91 o
   7   3  18        286.40        377.37        29.18 o
   9   3  18        105.89         89.23        28.59 o
  11   3  18        250.22        191.96        35.92 o
 -16   4  18          0.16        -22.66        26.94 o
 -14   4  18         48.50         83.57        21.16 o
 -12   4  18          0.05         13.08        16.11 o
 -10   4  18          8.14        -11.42        12.48 o
  -8   4  18        289.08        266.63        23.96 o
  -6   4  18       2838.32       2809.98        64.85 o
  -4   4  18       1763.88       1808.42        42.65 o
  -2   4  18          1.94         -9.48         9.48 o
   0   4  18        174.07        155.43        15.00 o
   2   4  18         79.50         64.75        17.13 o
   4   4  18         92.78        115.99        20.60 o
   6   4  18        125.68        153.46        28.42 o
   8   4  18        167.27        197.34        35.07 o
  10   4  18         83.11         70.14        37.77 o
 -13   5  18         29.50         32.08        38.08 o
 -11   5  18          0.55         48.21        14.82 o
  -9   5  18        565.37        540.53        29.59 o
  -7   5  18        139.57        133.03        19.37 o
  -5   5  18         43.58         32.61        15.82 o
  -3   5  18         81.74         55.40        16.28 o
  -1   5  18        288.72        293.52        25.01 o
   1   5  18        371.02        363.80        34.27 o
   3   5  18        536.44        494.50        39.37 o
   5   5  18          5.08         -7.56        18.17 o
   7   5  18         43.74         32.37        22.21 o
  -6   6  18          3.00          7.10        40.47 o
  -4   6  18         49.93         78.11        16.90 o
  -2   6  18         23.92         62.41        35.82 o
   0   6  18         92.03        104.14        23.31 o
   2   6  18         64.40         87.78        25.84 o
 -19   1  19         11.73          2.16        22.51 o
 -17   1  19          7.40         95.95        46.73 o
 -15   1  19        875.33        942.85        47.10 o
 -13   1  19       3252.18       3386.13        93.97 o
 -11   1  19        278.62        254.67        18.74 o
  -9   1  19        895.89        864.28        24.92 o
  -7   1  19        202.72        193.07         8.85 o
  -5   1  19       1168.55       1077.55        31.37 o
  -3   1  19       1421.93       1354.58        31.23 o
  -1   1  19       1459.84       1564.51        33.71 o
   1   1  19         55.95        164.28        11.20 o
   3   1  19       1172.31       1264.53        34.27 o
   5   1  19        174.54        149.41        13.63 o
   7   1  19        171.94        196.04        16.72 o
   9   1  19         13.72         -6.20        12.75 o
  11   1  19        193.12        154.61        19.41 o
  13   1  19         30.25         -9.34        19.55 o
  15   1  19          0.13         12.13        27.69 o
 -18   2  19         18.34        131.11        54.98 o
 -16   2  19        380.44        334.67        29.45 o
 -14   2  19          0.39        -13.36        13.36 o
 -12   2  19       2501.46       2946.66        69.08 o
 -10   2  19        118.84         97.63        12.87 o
  -8   2  19         52.45         69.00         8.87 o
  -6   2  19          2.95         12.79         8.12 o
  -4   2  19         57.95         54.11         8.80 o
  -2   2  19        762.98        772.22        20.96 o
   0   2  19        141.72        104.83        11.60 o
   2   2  19         23.70         55.87        10.33 o
   4   2  19        340.61        353.72        16.62 o
   6   2  19         65.59         87.21        12.10 o
   8   2  19         28.06         -4.75        22.58 o
  10   2  19        221.59        222.44        28.39 o
  12   2  19          9.66         20.54        19.46 o
  14   2  19        174.11        215.75        56.65 o
 -17   3  19        147.21        214.54        31.93 o
 -15   3  19         62.17         87.02        17.83 o
 -13   3  19          9.49         -4.45        13.53 o
 -11   3  19        510.23        502.15        24.52 o
  -9   3  19          0.71        -10.16        10.16 o
  -7   3  19       1191.41       1167.52        30.05 o
  -5   3  19       2627.85       2811.96        54.52 o
  -3   3  19        357.92        362.58        16.06 o
  -1   3  19        370.63        330.94        15.51 o
   1   3  19         72.59         78.85        11.60 o
   3   3  19        221.76        208.87        18.74 o
   5   3  19        305.03        349.31        22.12 o
   7   3  19        578.49        641.77        38.13 o
   9   3  19        264.99        304.38        43.75 o
  11   3  19        103.74         72.00        31.75 o
  13   3  19        106.05         86.33        53.96 o
 -14   4  19          2.70         26.05        21.55 o
 -12   4  19         72.78         61.93        21.00 o
 -10   4  19        319.22        318.64        19.31 o
  -8   4  19        223.46        227.35        16.96 o
  -6   4  19        457.53        489.16        23.50 o
  -4   4  19       5572.22       5458.05       106.40 o
  -2   4  19          2.26         -0.20        11.41 o
   0   4  19          4.40        -10.95        10.95 o
   2   4  19         45.25         15.63        12.58 o
   4   4  19         12.98         25.61        15.84 o
   6   4  19       1242.60       1318.07        54.59 o
   8   4  19        133.91        182.02        30.84 o
  10   4  19        370.00        358.86        46.41 o
 -11   5  19        263.96        334.33        27.68 o
  -9   5  19         87.59        102.46        17.63 o
  -7   5  19        103.49         74.88        14.50 o
  -5   5  19        630.01        563.63        28.29 o
  -3   5  19         68.85        111.53        16.53 o
  -1   5  19        173.44        197.41        22.29 o
   1   5  19        208.30        225.76        26.03 o
   3   5  19        121.58        144.95        26.87 o
   5   5  19         54.27         46.00        20.60 o
   7   5  19          8.70         11.31        19.46 o
  -6   6  19          1.21        -11.12        21.33 o
  -4   6  19         91.14         97.25        20.53 o
  -2   6  19         34.29         12.83        17.58 o
   0   6  19          7.89         -9.20        18.98 o
   2   6  19         49.33        108.70        43.16 o
 -18   0  20         42.48         29.68        34.34 o
 -16   0  20        369.60        356.00        47.58 o
 -14   0  20        800.42        720.59        53.94 o
 -12   0  20        257.26        268.03        33.48 o
 -10   0  20        288.00        229.97        28.34 o
  -8   0  20         17.99         47.71        17.03 o
  -6   0  20          1.51          6.96         8.55 o
  -4   0  20       2136.67       2389.70        74.94 o
  -2   0  20        373.13        386.05        16.83 o
   0   0  20        129.24        123.61        15.58 o
   2   0  20         55.51         86.04        13.37 o
   4   0  20        181.19        140.53        20.22 o
   6   0  20          5.96        -13.63        13.63 o
   8   0  20         81.37        114.21        21.93 o
  10   0  20        242.23        185.87        38.72 o
  12   0  20         59.72         48.22        23.35 o
  14   0  20         31.12          3.81        30.94 o
 -19   1  20         34.80         52.88        32.05 o
 -17   1  20         15.07          6.71        19.12 o
 -15   1  20          0.44        216.18        65.32 o
 -13   1  20         69.91         54.95        21.14 o
 -11   1  20        601.89        533.91        31.33 o
  -9   1  20        176.34        186.51         8.89 o
  -7   1  20        331.38        344.54        14.48 o
  -5   1  20        819.16        756.74        20.12 o
  -3   1  20          0.00         20.19         4.14 o
  -1   1  20         18.95         29.28         8.00 o
   1   1  20         34.59         76.02        10.87 o
   3   1  20       1155.91       1224.97        33.69 o
   5   1  20          8.36          0.55         9.25 o
   7   1  20        602.01        638.17        32.35 o
   9   1  20        139.11        152.43        18.94 o
  11   1  20          0.09        -19.14        19.14 o
  13   1  20          0.03        -18.88        18.88 o
 -18   2  20        105.47        148.25        30.09 o
 -16   2  20        351.28        368.29        36.72 o
 -14   2  20         28.36        -10.69        16.22 o
 -12   2  20       2782.89       3100.03        81.11 o
 -10   2  20       1084.69        956.11        31.72 o
  -8   2  20         81.38         57.00        11.64 o
  -6   2  20         37.71         37.30         6.65 o
  -4   2  20        756.38        789.24        22.65 o
  -2   2  20         91.17        121.50         9.56 o
   0   2  20        883.28        831.71        25.54 o
   2   2  20        185.21        193.43        15.10 o
   4   2  20          4.20          2.76         9.02 o
   6   2  20        811.80        753.54        31.14 o
   8   2  20         51.92         57.59        13.52 o
  10   2  20          4.00        -18.17        18.17 o
  12   2  20          3.13        -22.58        22.58 o
 -17   3  20          2.20         69.03        27.69 o
 -15   3  20          3.09         26.23        19.01 o
 -13   3  20        260.30        236.57        24.68 o
 -11   3  20        776.16        648.46        31.36 o
  -9   3  20        185.81        249.77        16.70 o
  -7   3  20       1074.07       1089.11        31.35 o
  -5   3  20       3087.57       3052.01        65.16 o
  -3   3  20       1060.75       1008.65        28.89 o
  -1   3  20        305.70        323.11        17.69 o
   1   3  20          0.30         -8.59         8.59 o
   3   3  20        423.25        446.73        26.00 o
   5   3  20       1028.57       1104.01        35.89 o
   7   3  20        514.83        606.69        45.42 o
   9   3  20        283.88        255.83        41.45 o
  11   3  20          0.07        -29.81        29.81 o
 -14   4  20         46.40         60.77        24.92 o
 -12   4  20         93.51        115.12        19.30 o
 -10   4  20        172.38        167.24        16.01 o
  -8   4  20          0.82          4.29        13.02 o
  -6   4  20          2.75         21.02        15.60 o
  -4   4  20       1586.63       1930.20        51.52 o
  -2   4  20         19.21          6.97        12.24 o
   0   4  20         23.41          5.34        13.16 o
   2   4  20         17.01         -3.25        18.56 o
   4   4  20        218.93        191.36        23.31 o
   6   4  20        335.44        387.31        34.91 o
   8   4  20        166.95        167.26        43.16 o
  10   4  20        145.32        161.87        48.56 o
 -11   5  20          6.90         74.68        24.91 o
  -9   5  20         11.38         21.20        16.95 o
  -7   5  20         87.39         86.81        15.32 o
  -5   5  20        341.19        297.76        22.09 o
  -3   5  20          4.39         -3.62        15.14 o
  -1   5  20         50.91         37.96        13.43 o
   1   5  20        632.72        640.07        43.61 o
   3   5  20          6.22         26.00        20.22 o
   5   5  20         18.17         16.19        32.37 o
   7   5  20         11.39        -24.03        24.03 o
  -4   6  20         59.87        114.29        41.45 o
  -2   6  20         37.50         53.78        22.33 o
   0   6  20        122.25        129.49        48.56 o
 -19   1  21         58.28         53.56        38.94 o
 -17   1  21         14.87          4.76        22.81 o
 -15   1  21        348.03        297.65        27.75 o
 -13   1  21       1004.29       1017.71        43.94 o
 -11   1  21        319.33        300.08        20.78 o
  -9   1  21        690.69        778.19        33.59 o
  -7   1  21          1.33          8.88         5.91 o
  -5   1  21        312.43        324.98        16.67 o
  -3   1  21         34.64         30.68         7.52 o
  -1   1  21        475.58        467.86        16.63 o
   1   1  21        103.77        128.98        14.57 o
   3   1  21        353.12        441.28        19.55 o
   5   1  21          2.57         -1.50         9.93 o
   7   1  21        258.73        269.93        19.10 o
   9   1  21          4.00         -8.21        12.92 o
  11   1  21         67.26         47.63        19.25 o
  13   1  21         15.80        -16.95        16.95 o
 -18   2  21         53.09         90.54        28.93 o
 -16   2  21         65.29        177.61        31.93 o
 -14   2  21        278.91        335.16        24.04 o
 -12   2  21        120.59        130.05        15.42 o
 -10   2  21        940.43        769.26        28.88 o
  -8   2  21         15.06         40.44        12.73 o
  -6   2  21         13.70         17.05         9.48 o
  -4   2  21        856.49        907.74        26.39 o
  -2   2  21        339.94        372.68        16.63 o
   0   2  21        411.87        375.23        20.87 o
   2   2  21       1354.36       1235.77        42.85 o
   4   2  21         12.35          7.85         9.44 o
   6   2  21         23.94         51.08        13.23 o
   8   2  21         13.89        -13.04        13.04 o
  10   2  21          0.68        -18.68        18.68 o
  12   2  21         77.79        102.52        48.56 o
 -17   3  21        371.84        410.80        72.84 o
 -15   3  21         84.07        106.46        17.15 o
 -13   3  21         34.17         23.10        16.40 o
 -11   3  21        378.67        302.18        24.03 o
  -9   3  21          7.80         13.65        12.58 o
  -7   3  21          1.31          7.67        11.77 o
  -5   3  21        318.30        506.79        25.72 o
  -3   3  21        162.43        173.67        13.02 o
  -1   3  21          8.34          9.71         9.26 o
   1   3  21        167.75        167.02        15.68 o
   3   3  21         15.15         21.37        14.23 o
   5   3  21        123.91        116.79        15.60 o
   7   3  21         93.17        131.91        23.51 o
   9   3  21         26.93         21.58        30.52 o
  11   3  21         19.82        -23.38        33.71 o
 -14   4  21         52.77         54.68        20.40 o
 -12   4  21          0.55          2.18        11.62 o
 -10   4  21        112.69        133.68        19.30 o
  -8   4  21        101.31         75.31        13.90 o
  -6   4  21        200.26        231.29        17.70 o
  -4   4  21        585.07        603.72        35.14 o
  -2   4  21         95.68        158.84        18.04 o
   0   4  21         68.82         74.45        15.76 o
   2   4  21        345.16        339.61        26.58 o
   4   4  21        109.21        124.13        29.81 o
   6   4  21         26.73         18.73        18.98 o
   8   4  21          0.05        -30.22        48.56 o
 -11   5  21         31.04         53.70        19.98 o
  -9   5  21         92.31        101.93        19.21 o
  -7   5  21         59.49         56.34        18.63 o
  -5   5  21         18.66         78.69        15.29 o
  -3   5  21        274.56        213.94        23.69 o
  -1   5  21         16.13         58.84        20.57 o
   1   5  21        501.28        554.98        51.40 o
   3   5  21          2.33         33.63        21.36 o
   5   5  21         14.71          2.70        22.89 o
 -18   0  22         38.59         -0.63        32.26 o
 -16   0  22         37.31         24.28        34.34 o
 -14   0  22        301.17        200.79        34.70 o
 -12   0  22       1843.89       1502.99        93.55 o
 -10   0  22       1262.71       1023.76        57.06 o
  -8   0  22       1273.88       1289.25        67.75 o
  -6   0  22       1787.92       1633.83        55.78 o
  -4   0  22        163.22        216.77        17.13 o
  -2   0  22       2522.55       2372.51        62.08 o
   0   0  22       2469.21       2148.50        68.59 o
   2   0  22       2653.06       2422.05        83.17 o
   4   0  22        541.78        498.58        30.84 o
   6   0  22       1212.67       1168.51        52.90 o
   8   0  22        297.89        204.02        27.14 o
  10   0  22         35.84         60.47        22.85 o
  12   0  22        665.83        624.98        57.89 o
 -19   1  22         15.31         -7.26        30.96 o
 -17   1  22          5.65          7.44        20.68 o
 -15   1  22        443.55        342.16        32.53 o
 -13   1  22        678.48        574.23        35.51 o
 -11   1  22       1243.53       1218.31        44.39 o
  -9   1  22       6271.73       6929.92       165.16 o
  -7   1  22       3386.36       3511.23        72.33 o
  -5   1  22          0.05         -3.54         8.93 o
  -3   1  22         69.66        103.32        10.38 o
  -1   1  22        541.67        532.46        20.25 o
   1   1  22         37.64         60.55        10.51 o
   3   1  22        182.57        184.06        14.42 o
   5   1  22        610.61        566.49        27.11 o
   7   1  22        447.40        423.34        25.38 o
   9   1  22        101.08         89.22        18.94 o
  11   1  22          4.45        -17.17        22.66 o
  13   1  22          0.78        -16.19        37.77 o
 -18   2  22         70.83         44.32        28.75 o
 -16   2  22        192.08        166.43        27.29 o
 -14   2  22       1200.48       1148.45        66.29 o
 -12   2  22        514.08        586.88        29.71 o
 -10   2  22        754.34        946.37        36.11 o
  -8   2  22        738.81        812.99        37.38 o
  -6   2  22          3.06         -3.52         9.95 o
  -4   2  22         45.70         47.42        10.02 o
  -2   2  22       1245.56       1122.36        29.26 o
   0   2  22        316.93        339.73        17.65 o
   2   2  22        322.68        389.59        21.70 o
   4   2  22         20.30        -12.87        12.87 o
   6   2  22        265.41        287.92        26.09 o
   8   2  22         27.41         -3.48        17.23 o
  10   2  22         78.05         74.86        47.51 o
  12   2  22          1.06        -37.77        37.77 o
 -17   3  22         72.79        151.58        63.71 o
 -15   3  22          6.14         26.67        22.69 o
 -13   3  22        131.98         89.54        21.66 o
 -11   3  22         18.85          2.88        14.77 o
  -9   3  22         71.18         23.62        12.31 o
  -7   3  22         17.42          7.29        11.58 o
  -5   3  22         34.41         58.44        12.23 o
  -3   3  22        153.53        200.45        14.56 o
  -1   3  22         84.41         60.25        13.37 o
   1   3  22        364.19        338.58        19.69 o
   3   3  22         74.76         70.83        16.12 o
   5   3  22        217.01        241.01        20.04 o
   7   3  22         17.24        -13.31        28.42 o
   9   3  22         80.16         45.32        26.94 o
  11   3  22        259.86        343.19        54.44 o
 -14   4  22          0.21         -0.82        20.32 o
 -12   4  22        132.49        175.48        20.22 o
 -10   4  22        233.11        194.26        17.50 o
  -8   4  22         15.50          1.56        11.97 o
  -6   4  22         38.77         48.11        12.77 o
  -4   4  22        211.77        183.41        15.64 o
  -2   4  22       2469.32       2467.48        63.49 o
   0   4  22        426.68        515.83        28.71 o
   2   4  22         12.43        -14.22        17.91 o
   4   4  22        125.88        124.48        22.81 o
   6   4  22          2.69          3.12        20.60 o
 -11   5  22         22.96         28.01        17.29 o
  -9   5  22         54.19         40.23        18.15 o
  -7   5  22          4.48         10.23        13.85 o
  -5   5  22        812.03        741.90        36.00 o
  -3   5  22          4.56         19.70        19.55 o
  -1   5  22         71.21        107.10        26.64 o
   1   5  22         15.21         37.47        21.36 o
   3   5  22        167.48        202.33        28.04 o
   5   5  22          1.26        -16.19        25.43 o
 -17   1  23          1.49         18.01        18.69 o
 -15   1  23         14.11         11.75        17.89 o
 -13   1  23         43.13         20.60        18.11 o
 -11   1  23       1656.32       1931.21        62.67 o
  -9   1  23       6281.08       6596.70       148.08 o
  -7   1  23        709.21        726.02        43.84 o
  -5   1  23          5.05         12.81        10.05 o
  -3   1  23        511.00        484.89        18.80 o
  -1   1  23         62.43         57.52         9.91 o
   1   1  23        586.15        530.02        19.44 o
   3   1  23        845.35        823.35        29.81 o
   5   1  23          1.77          6.46        14.23 o
   7   1  23         95.40        100.05        19.99 o
   9   1  23          6.85        -15.35        15.35 o
  11   1  23         83.30         54.81        24.19 o
  13   1  23         46.16        -48.56        48.56 o
 -18   2  23         17.38         60.17        32.87 o
 -16   2  23          0.20         53.98        25.09 o
 -14   2  23          0.14         12.77        20.10 o
 -12   2  23       1263.88       1174.33        43.72 o
 -10   2  23        458.38        529.95        24.30 o
  -8   2  23       5540.53       5489.97       125.59 o
  -6   2  23        381.67        315.65        20.07 o
  -4   2  23         67.60         59.35        11.64 o
  -2   2  23          0.33          8.13         7.32 o
   0   2  23         62.95         59.46        13.88 o
   2   2  23        277.90        275.70        18.16 o
   4   2  23        120.09         72.38        14.43 o
   6   2  23          0.94          1.57        11.49 o
   8   2  23        185.13        179.93        21.73 o
  10   2  23         66.26         86.89        37.01 o
  12   2  23         22.92         -3.08        38.85 o
 -15   3  23         51.25         39.58        23.36 o
 -13   3  23         22.71         15.81        15.00 o
 -11   3  23        193.26        199.46        19.41 o
  -9   3  23         67.78         24.47        12.32 o
  -7   3  23        377.18        300.10        19.35 o
  -5   3  23       1056.46        822.51        29.77 o
  -3   3  23        726.63        817.21        28.54 o
  -1   3  23       1326.07       1357.49        37.56 o
   1   3  23         23.00         23.31        12.40 o
   3   3  23         94.82         82.13        14.43 o
   5   3  23         15.87         10.61        13.04 o
   7   3  23        265.17        268.70        57.48 o
   9   3  23         83.00        129.49        53.96 o
 -14   4  23          0.65        -21.30        21.30 o
 -12   4  23        137.70         93.47        18.57 o
 -10   4  23          1.07         13.07        14.88 o
  -8   4  23        315.29        303.30        20.07 o
  -6   4  23          1.62         15.36        11.94 o
  -4   4  23        174.64        134.21        19.89 o
  -2   4  23        341.59        401.00        25.21 o
   0   4  23       1456.60       1519.54        48.74 o
   2   4  23          0.41        -15.84        15.84 o
   4   4  23         98.88        126.60        23.36 o
   6   4  23         93.30        110.61        30.52 o
   8   4  23          7.87         43.16        37.77 o
  -9   5  23         66.23         49.55        19.03 o
  -7   5  23        299.37        285.96        21.63 o
  -5   5  23         11.70         21.34        19.40 o
  -3   5  23        121.44        103.23        24.48 o
  -1   5  23        676.10        655.05        57.23 o
   1   5  23          4.02         12.21        28.31 o
   3   5  23          2.35         15.37        21.36 o
 -18   0  24          5.05         25.56        36.09 o
 -16   0  24         15.02        -31.13        31.13 o
 -14   0  24          8.86         -1.88        38.59 o
 -12   0  24        393.69        329.11        42.02 o
 -10   0  24          2.55        -21.36        21.36 o
  -8   0  24         70.32         75.27        27.69 o
  -6   0  24        367.91        396.74        26.47 o
  -4   0  24        632.41        654.45        37.39 o
  -2   0  24       1509.42       1412.90        45.85 o
   0   0  24        360.23        423.25        27.37 o
   2   0  24        323.27        347.29        26.58 o
   4   0  24        195.15        156.84        30.94 o
   6   0  24        224.38        186.73        33.71 o
   8   0  24         19.73         15.42        25.90 o
  10   0  24         13.08        -18.69        18.69 o
  12   0  24          6.99          5.40        43.16 o
 -17   1  24         30.47         34.67        26.09 o
 -15   1  24        178.31        160.35        25.21 o
 -13   1  24        216.78        167.31        24.45 o
 -11   1  24          0.09         32.66        17.78 o
  -9   1  24        248.67        350.62        29.27 o
  -7   1  24        272.47        303.32        20.89 o
  -5   1  24          3.52         -2.20         9.58 o
  -3   1  24        759.43        724.29        20.58 o
  -1   1  24        445.71        438.25        19.76 o
   1   1  24        230.03        281.78        17.76 o
   3   1  24         29.51         51.37        13.12 o
   5   1  24          9.08        -12.04        12.04 o
   7   1  24        210.23        194.99        19.41 o
   9   1  24         13.33        -16.49        16.49 o
  11   1  24         61.75        -14.53        21.96 o
 -16   2  24         10.11         17.11        37.38 o
 -14   2  24         23.63          0.15        22.29 o
 -12   2  24        843.99        693.43        35.01 o
 -10   2  24         28.77         25.18        16.28 o
  -8   2  24       3247.59       3359.79       142.02 o
  -6   2  24        319.14        389.37        21.13 o
  -4   2  24         41.21         24.02        13.39 o
  -2   2  24        195.61        182.80        12.48 o
   0   2  24         68.38         53.39        15.31 o
   2   2  24        135.46        124.68        15.30 o
   4   2  24        218.22        163.95        15.75 o
   6   2  24         61.83         28.80        14.93 o
   8   2  24          0.53        -15.13        15.13 o
  10   2  24        296.27        261.27        34.51 o
 -15   3  24         16.02         -3.74        23.91 o
 -13   3  24         11.97        -16.16        16.16 o
 -11   3  24         29.20         36.27        13.65 o
  -9   3  24         90.05         66.06        13.50 o
  -7   3  24        512.70        452.59        23.10 o
  -5   3  24        389.62        352.06        21.42 o
  -3   3  24        374.22        405.27        23.94 o
  -1   3  24       1096.23       1062.29        33.11 o
   1   3  24        393.32        342.11        22.19 o
   3   3  24         94.89        115.38        16.73 o
   5   3  24          4.57        -11.69        11.69 o
   7   3  24         49.82         31.10        32.26 o
   9   3  24        692.71        886.36        72.19 o
 -12   4  24          0.05          0.33        13.13 o
 -10   4  24          5.63         14.32        17.97 o
  -8   4  24        235.67        260.36        21.12 o
  -6   4  24        177.00        163.12        19.37 o
  -4   4  24        256.42        225.26        21.72 o
  -2   4  24         50.20         69.57        17.87 o
   0   4  24         52.40        150.97        26.48 o
   2   4  24         22.23         38.39        17.38 o
   4   4  24          0.95        -11.62        16.37 o
   6   4  24         47.09         35.07        25.84 o
  -9   5  24          3.03         26.15        17.86 o
  -7   5  24         74.84        140.64        18.60 o
  -5   5  24          0.03         -5.44        15.27 o
  -3   5  24         67.22        105.41        24.92 o
  -1   5  24        515.95        604.05        48.00 o
   1   5  24          1.27         16.19        40.47 o
   3   5  24          0.25         16.19        43.16 o
 -17   1  25         37.92         50.42        26.03 o
 -15   1  25          4.72         -4.27        19.47 o
 -13   1  25        300.09        206.14        26.25 o
 -11   1  25        122.35         82.65        20.13 o
  -9   1  25        305.01        299.98        26.84 o
  -7   1  25          5.40         66.83        26.14 o
  -5   1  25        216.05        283.84        17.34 o
  -3   1  25        702.58        632.48        22.54 o
  -1   1  25        353.87        383.13        20.25 o
   1   1  25        111.18        111.98        12.84 o
   3   1  25        140.56        161.34        15.59 o
   5   1  25          0.52        -20.73        20.73 o
   7   1  25          0.10        -13.54        13.54 o
   9   1  25         31.51          7.12        17.22 o
  11   1  25          7.11        -21.94        28.42 o
 -16   2  25          6.26        -23.89        23.89 o
 -14   2  25         48.13         22.39        25.98 o
 -12   2  25         55.27         66.95        20.78 o
 -10   2  25          7.45          4.06        13.25 o
  -8   2  25         97.77        103.87        19.30 o
  -6   2  25          0.00         78.20        18.97 o
  -4   2  25          1.77        -10.39        12.71 o
  -2   2  25          4.89         -9.50         9.50 o
   0   2  25        475.26        408.00        31.47 o
   2   2  25        351.80        440.91        22.33 o
   4   2  25          0.30         -7.40        13.52 o
   6   2  25        208.56        202.62        25.78 o
   8   2  25        143.47        133.29        30.84 o
  10   2  25         16.52         30.71        28.34 o
 -15   3  25         15.32        -15.73        21.89 o
 -13   3  25         28.95         -1.70        22.62 o
 -11   3  25         89.34         32.00        37.38 o
  -9   3  25          6.77        -11.27        11.27 o
  -7   3  25        790.32        742.43        30.20 o
  -5   3  25        196.43        249.19        19.02 o
  -3   3  25        470.18        438.89        24.77 o
  -1   3  25         30.01         53.15        16.68 o
   1   3  25          7.33          0.63        11.45 o
   3   3  25         17.06          6.54        14.47 o
   5   3  25         78.00         57.38        18.97 o
   7   3  25          0.13        -21.36        21.36 o
   9   3  25         10.70         10.99        25.64 o
 -12   4  25         14.99          1.70        16.96 o
 -10   4  25         33.42         61.74        22.16 o
  -8   4  25         13.11         17.97        15.18 o
  -6   4  25        106.27         91.44        18.21 o
  -4   4  25          4.94         -8.24        12.00 o
  -2   4  25        401.18        369.41        28.35 o
   0   4  25        245.36        231.37        28.23 o
   2   4  25         37.83         66.41        19.14 o
   4   4  25         19.28          6.56        18.59 o
   6   4  25        207.90        163.55        25.46 o
  -9   5  25         40.03         64.75        32.37 o
  -7   5  25         32.70         37.02        17.88 o
  -5   5  25         70.70         78.74        18.62 o
  -3   5  25         41.06         46.58        19.04 o
  -1   5  25        176.92        261.39        36.09 o
   1   5  25        158.41        131.20        36.09 o
 -18   0  26         24.30        -17.46        30.94 o
 -16   0  26        206.00        177.04        37.86 o
 -14   0  26         70.37         59.35        38.15 o
 -12   0  26        186.80         87.49        30.00 o
 -10   0  26       2902.19       2676.59       129.81 o
  -8   0  26       4924.01       4959.64       334.21 o
  -6   0  26       4405.58       4046.51       144.02 o
  -4   0  26        178.58        136.61        19.47 o
  -2   0  26        830.47        690.10        47.31 o
   0   0  26         28.67          8.01        14.80 o
   2   0  26        755.19        711.02        43.63 o
   4   0  26        272.07        227.15        28.34 o
   6   0  26        245.17        289.08        33.52 o
   8   0  26        165.98        167.78        28.88 o
  10   0  26        392.25        427.82        51.80 o
 -17   1  26          0.47        -20.16        21.97 o
 -15   1  26        120.18         69.81        23.33 o
 -13   1  26         28.30         -8.73        17.13 o
 -11   1  26        721.18        533.63        34.03 o
  -9   1  26        461.20        459.55        30.62 o
  -7   1  26       1757.65       1639.85        49.94 o
  -5   1  26       5843.27       5950.99       135.72 o
  -3   1  26        609.09        694.60        31.35 o
  -1   1  26         93.89         98.33        17.22 o
   1   1  26          8.40         11.87        12.18 o
   3   1  26        114.92        100.04        14.72 o
   5   1  26          6.03        -11.76        12.92 o
   7   1  26          3.24        -15.36        15.36 o
   9   1  26         65.73          6.79        17.67 o
  11   1  26         36.53        -33.87        33.87 o
 -16   2  26          3.47         -1.92        25.75 o
 -14   2  26        261.86        202.34        33.08 o
 -12   2  26        378.35        313.65        25.85 o
 -10   2  26        975.47        808.48        39.82 o
  -8   2  26        142.57        205.30        21.73 o
  -6   2  26       1002.12       1266.38        38.38 o
  -4   2  26          4.82         19.78        14.25 o
  -2   2  26        435.93        343.50        20.39 o
   0   2  26        112.82         80.78        17.06 o
   2   2  26        600.46        622.80        26.64 o
   4   2  26        108.50         89.69        15.88 o
   6   2  26        269.68        287.15        24.18 o
   8   2  26          2.22        -24.11        24.11 o
  10   2  26         32.54         11.15        28.34 o
 -15   3  26          1.23        -32.96        32.96 o
 -13   3  26         76.37         37.09        22.33 o
 -11   3  26         13.85          9.10        15.68 o
  -9   3  26          7.93          3.97        12.95 o
  -7   3  26         49.95         56.98        14.32 o
  -5   3  26        142.72        160.77        18.24 o
  -3   3  26          4.00          6.28        11.85 o
  -1   3  26         24.72         56.24        15.66 o
   1   3  26          3.71         10.23        16.24 o
   3   3  26         56.42         35.82        15.35 o
   5   3  26         99.26         58.27        26.94 o
   7   3  26         33.59        -20.91        29.81 o
 -12   4  26         20.85         16.83        16.73 o
 -10   4  26        118.35        128.67        22.94 o
  -8   4  26         13.28          3.28        15.50 o
  -6   4  26         80.77         74.93        18.01 o
  -4   4  26         25.71         17.77        17.02 o
  -2   4  26          0.00         19.14        21.36 o
   0   4  26         70.54         41.37        21.81 o
   2   4  26        532.32        484.95        44.36 o
   4   4  26         45.38         50.72        26.94 o
   6   4  26         13.30        -32.37        32.37 o
  -7   5  26         18.51         -4.70        31.93 o
  -5   5  26        107.28        126.84        20.68 o
  -3   5  26          6.45         25.15        18.97 o
  -1   5  26        224.65        202.47        39.92 o
   1   5  26         30.93         37.77        37.77 o
 -17   1  27          1.15          6.33        27.69 o
 -15   1  27         16.00          4.60        20.01 o
 -13   1  27         54.08         63.85        22.29 o
 -11   1  27        175.42         95.96        20.32 o
  -9   1  27         26.23         -0.04        16.91 o
  -7   1  27        437.14        528.30        27.74 o
  -5   1  27       2511.81       2740.14        71.92 o
  -3   1  27        699.48        683.21        28.36 o
  -1   1  27        322.57        362.18        27.19 o
   1   1  27          0.00        -13.08        13.08 o
   3   1  27         89.27         95.55        16.30 o
   5   1  27        183.76        145.02        20.29 o
   7   1  27         49.66         27.26        20.60 o
   9   1  27         28.44          3.33        22.37 o
 -16   2  27         18.29         19.49        27.29 o
 -14   2  27          1.20         -0.81        20.47 o
 -12   2  27        141.26        119.50        25.43 o
 -10   2  27         31.05         29.83        23.49 o
  -8   2  27       1177.12       1174.33        47.54 o
  -6   2  27        772.58        848.71        31.43 o
  -4   2  27       3399.28       3185.53        82.90 o
  -2   2  27        327.68        341.55        23.29 o
   0   2  27        235.41        277.25        22.18 o
   2   2  27         47.49         40.47        15.06 o
   4   2  27          0.47        -11.53        11.53 o
   6   2  27          3.49         29.86        16.74 o
   8   2  27         23.02        -25.15        25.15 o
 -13   3  27          7.87        -14.61        18.38 o
 -11   3  27         21.11         35.41        18.44 o
  -9   3  27         92.56        126.68        17.72 o
  -7   3  27        430.37        416.91        24.11 o
  -5   3  27          9.74         16.40        14.15 o
  -3   3  27        284.70        288.30        23.56 o
  -1   3  27        834.14        786.28        38.83 o
   1   3  27        170.22        190.72        32.71 o
   3   3  27         88.49         74.10        19.02 o
   5   3  27         21.60         -2.36        29.81 o
   7   3  27          0.34        -33.01        35.07 o
 -12   4  27          0.37          0.00        53.96 o
 -10   4  27         11.54        -11.12        16.72 o
  -8   4  27         97.32        108.06        18.75 o
  -6   4  27          0.34        -16.18        16.18 o
  -4   4  27        276.34        202.95        24.35 o
  -2   4  27         31.06         27.15        21.08 o
   0   4  27         36.89         25.51        20.22 o
   2   4  27        117.68        137.13        33.71 o
   4   4  27         99.10         75.54        37.77 o
  -5   5  27         16.93         33.92        25.90 o
  -3   5  27        119.19         88.36        27.08 o
 -16   0  28          0.09         13.33        30.94 o
 -14   0  28         16.87         34.60        53.96 o
 -12   0  28          2.44        -21.35        21.35 o
 -10   0  28         11.77        -24.58        24.58 o
  -8   0  28        534.61        685.02        94.42 o
  -6   0  28       1845.14       1896.42       116.00 o
  -4   0  28        419.46        376.92        55.78 o
  -2   0  28        157.53        147.19        30.84 o
   0   0  28        531.67        474.86        58.51 o
   2   0  28        861.10        904.05        43.47 o
   4   0  28         21.16         32.37        26.98 o
   6   0  28          4.97        -19.58        19.58 o
   8   0  28        122.82         86.71        39.34 o
  10   0  28         94.53         16.19        59.35 o
 -15   1  28          0.33        -15.09        20.77 o
 -13   1  28         20.44        -12.79        19.87 o
 -11   1  28        457.50        410.30        35.08 o
  -9   1  28        587.87        449.31        31.56 o
  -7   1  28         77.81         65.52        20.35 o
  -5   1  28       1266.17       1286.03        46.05 o
  -3   1  28         15.11         88.97        16.21 o
  -1   1  28          5.96         42.02        17.64 o
   1   1  28         79.49        110.84        20.02 o
   3   1  28         92.68        106.81        16.91 o
   5   1  28        133.89        148.10        26.40 o
   7   1  28          0.04        -15.16        15.16 o
   9   1  28          0.02        -27.06        27.06 o
 -16   2  28         13.73          5.40        28.42 o
 -14   2  28         45.11         42.64        38.94 o
 -12   2  28         39.49         34.88        25.03 o
 -10   2  28        116.54         91.10        17.51 o
  -8   2  28        642.66        549.07        29.33 o
  -6   2  28        112.20        100.99        17.88 o
  -4   2  28       1234.58       1255.32        50.67 o
  -2   2  28          0.08         11.32        13.03 o
   0   2  28          0.66         11.05        21.03 o
   2   2  28        523.79        539.12        38.89 o
   4   2  28          0.62         11.67        22.21 o
   6   2  28        128.15        119.70        20.77 o
   8   2  28         16.45        -19.05        19.05 o
 -13   3  28         18.39         35.63        23.93 o
 -11   3  28         66.31         69.59        18.54 o
  -9   3  28         87.44         68.95        16.04 o
  -7   3  28         41.86         28.02        16.63 o
  -5   3  28         17.00         -4.23        13.41 o
  -3   3  28        175.34        172.61        20.23 o
  -1   3  28        311.74        267.90        28.25 o
   1   3  28         50.18         51.83        20.20 o
   3   3  28        296.66        256.44        24.35 o
   5   3  28         85.34         50.08        26.09 o
   7   3  28          2.79        -48.56        48.56 o
 -10   4  28          1.06        -17.82        17.82 o
  -8   4  28         20.22        -14.16        17.83 o
  -6   4  28          3.34          5.95        18.59 o
  -4   4  28        141.48        103.76        21.53 o
  -2   4  28          0.12        -14.96        14.96 o
   0   4  28        160.58        165.64        28.04 o
   2   4  28        105.39        140.28        34.34 o
   4   4  28         14.06         -5.40        43.16 o
 -15   1  29         36.70        -13.41        22.94 o
 -13   1  29         12.73        -17.78        17.78 o
 -11   1  29        146.61        132.89        23.00 o
  -9   1  29        500.12        378.94        30.48 o
  -7   1  29         25.98         30.77        22.12 o
  -5   1  29        172.29        210.33        24.30 o
  -3   1  29         40.10         98.78        17.09 o
  -1   1  29        175.93        235.47        26.41 o
   1   1  29       1169.96       1078.49        41.10 o
   3   1  29        430.57        516.35        32.24 o
   5   1  29         81.39         72.77        19.12 o
   7   1  29         30.32         -3.36        16.54 o
   9   1  29          0.27        -45.86        45.86 o
 -14   2  29          7.80        -18.73        18.73 o
 -12   2  29          2.37        -19.27        19.27 o
 -10   2  29         54.72         34.22        20.75 o
  -8   2  29         23.84         22.41        18.45 o
  -6   2  29        152.78        166.04        22.00 o
  -4   2  29          5.93         37.85        15.28 o
  -2   2  29        465.84        477.22        29.72 o
   0   2  29         27.96         33.20        18.59 o
   2   2  29          8.51         40.50        15.50 o
   4   2  29        127.06        115.04        31.93 o
   6   2  29         84.63         98.77        25.70 o
   8   2  29          2.72        -30.52        30.52 o
 -13   3  29          6.88         16.56        23.44 o
 -11   3  29         53.19         24.92        17.51 o
  -9   3  29        267.97        248.18        24.54 o
  -7   3  29         14.79        -11.44        19.40 o
  -5   3  29          1.75         -2.01        16.48 o
  -3   3  29        625.21        643.10        40.88 o
  -1   3  29        146.11        165.68        25.73 o
   1   3  29        428.77        386.82        34.55 o
   3   3  29         10.27         -2.70        22.89 o
   5   3  29         22.64         17.77        32.26 o
 -10   4  29          0.65        -17.72        19.57 o
  -8   4  29         34.60         30.26        22.71 o
  -6   4  29          0.25        -16.16        17.21 o
  -4   4  29         36.85          7.27        22.31 o
  -2   4  29         70.24         79.84        23.53 o
   0   4  29         15.80         12.59        21.81 o
   2   4  29        220.05        218.72        41.45 o
 -16   0  30        122.09        145.92        43.75 o
 -14   0  30          6.72          9.59        35.07 o
 -12   0  30        333.12        270.91        42.29 o
 -10   0  30        290.54        392.58        46.52 o
  -8   0  30        165.05        150.41        34.70 o
  -6   0  30       4128.39       4203.91       149.53 o
  -4   0  30       2723.94       2784.57        95.90 o
  -2   0  30       3816.67       3446.54       191.74 o
   0   0  30        331.63        365.78        39.70 o
   2   0  30        636.73        718.46        49.07 o
   4   0  30          0.03          9.94        20.60 o
   6   0  30         66.49         51.56        33.71 o
   8   0  30         10.36         -8.89        30.94 o
 -15   1  30         43.53        114.69        32.50 o
 -13   1  30         27.56          3.04        22.45 o
 -11   1  30         82.43         77.00        22.84 o
  -9   1  30          0.52        -14.19        14.19 o
  -7   1  30        375.07        411.75        32.98 o
  -5   1  30        208.69        226.86        26.09 o
  -3   1  30        478.73        451.36        34.46 o
  -1   1  30       2310.83       2242.99       107.53 o
   1   1  30          2.85         39.47        14.14 o
   3   1  30         60.25        101.95        20.79 o
   5   1  30          7.35        -19.50        19.55 o
   7   1  30          4.07        -18.40        18.40 o
 -14   2  30         16.58         13.01        25.26 o
 -12   2  30          4.94          6.90        26.04 o
 -10   2  30         94.98         99.19        25.23 o
  -8   2  30         53.80         31.39        15.05 o
  -6   2  30        232.13        180.96        19.88 o
  -4   2  30         29.51         64.27        16.08 o
  -2   2  30         28.20         73.08        16.65 o
   0   2  30         37.01         69.34        20.80 o
   2   2  30        306.97        317.03        24.74 o
   4   2  30         53.03         24.83        16.72 o
   6   2  30        134.71        145.42        26.47 o
 -11   3  30         16.82         14.25        24.63 o
  -9   3  30         37.04         43.43        16.89 o
  -7   3  30        243.70        196.22        21.08 o
  -5   3  30        158.00        130.85        19.92 o
  -3   3  30         35.64         41.85        18.49 o
  -1   3  30         93.23        116.32        24.82 o
   1   3  30          3.81         28.67        19.86 o
   3   3  30          2.41          7.23        21.93 o
   5   3  30          1.67        -37.77        53.96 o
  -8   4  30          4.45        -25.63        25.63 o
  -6   4  30        220.12        252.93        31.68 o
  -4   4  30         61.31         64.75        22.98 o
  -2   4  30         18.79          1.22        20.64 o
   0   4  30         52.49         65.06        40.47 o
 -15   1  31         56.35         70.66        29.72 o
 -13   1  31         12.45         28.90        25.35 o
 -11   1  31          2.73        -16.69        19.17 o
  -9   1  31          2.56        -15.01        15.01 o
  -7   1  31         81.62         63.65        20.47 o
  -5   1  31         96.34        100.70        20.21 o
  -3   1  31        137.91        171.37        18.95 o
  -1   1  31        223.04        360.26        24.38 o
   1   1  31         81.76        113.29        23.06 o
   3   1  31        196.12        240.86        25.88 o
   5   1  31         82.37        127.58        24.82 o
   7   1  31         46.94          9.37        34.91 o
 -14   2  31          0.04         22.66        37.58 o
 -12   2  31         35.02         20.02        22.50 o
 -10   2  31          3.64        -17.14        17.14 o
  -8   2  31        201.76        252.87        23.24 o
  -6   2  31         64.39         55.09        18.36 o
  -4   2  31        211.70        186.45        24.48 o
  -2   2  31        312.55        306.82        26.20 o
   0   2  31        554.27        526.32        40.02 o
   2   2  31         73.36        109.64        24.99 o
   4   2  31        127.32        134.35        22.41 o
   6   2  31         63.77         51.38        36.27 o
 -11   3  31         49.68         20.73        21.72 o
  -9   3  31         74.02         44.98        24.40 o
  -7   3  31         25.61         16.70        15.23 o
  -5   3  31         80.35         83.47        21.40 o
  -3   3  31        362.02        292.33        32.68 o
  -1   3  31          5.30         19.05        19.14 o
   1   3  31         46.57         42.92        17.50 o
   3   3  31         87.24        104.13        37.58 o
  -6   4  31         46.82         65.29        23.51 o
  -4   4  31          2.40         11.16        24.35 o
  -2   4  31         11.35         10.79        37.77 o
 -14   0  32        331.68        486.51        62.86 o
 -12   0  32         13.58        -10.79        34.34 o
 -10   0  32        285.22        393.38        55.22 o
  -8   0  32          2.11          7.62        32.26 o
  -6   0  32          2.34         19.32        29.72 o
  -4   0  32        533.05        776.34        59.24 o
  -2   0  32       2447.32       2608.36       106.12 o
   0   0  32        159.65        166.59        33.13 o
   2   0  32         76.05        107.24        34.50 o
   4   0  32        392.12        400.85        51.80 o
   6   0  32         93.32         84.71        37.77 o
 -13   1  32          0.92        -16.02        25.58 o
 -11   1  32          0.15        -16.82        18.36 o
  -9   1  32          6.64        -14.68        14.68 o
  -7   1  32        218.28        152.38        24.05 o
  -5   1  32        684.04        747.27        38.72 o
  -3   1  32         64.14         62.66        20.81 o
  -1   1  32        866.35        939.25        35.79 o
   1   1  32          0.01         44.12        20.53 o
   3   1  32        155.67        215.07        25.88 o
   5   1  32         19.34         54.30        20.77 o
 -12   2  32          0.06        -16.71        23.51 o
 -10   2  32         23.01         -8.74        25.69 o
  -8   2  32         22.53          6.01        20.98 o
  -6   2  32        209.26        133.05        22.65 o
  -4   2  32        173.89        170.32        21.04 o
  -2   2  32         40.27         53.81        21.18 o
   0   2  32        491.02        463.57        31.78 o
   2   2  32         69.82         99.05        21.00 o
   4   2  32          4.94          4.56        18.74 o
  -9   3  32         36.18         38.89        32.26 o
  -7   3  32         39.66        101.03        25.94 o
  -5   3  32         75.26         78.56        20.82 o
  -3   3  32          7.27         32.89        19.63 o
  -1   3  32          5.87         12.04        20.80 o
   1   3  32         43.67         76.67        24.53 o
 -13   1  33         50.22         36.99        27.88 o
 -11   1  33          5.57        -22.67        22.67 o
  -9   1  33         11.03          2.73        17.81 o
  -7   1  33        160.57        191.44        28.83 o
  -5   1  33        215.52        241.65        25.50 o
  -3   1  33          0.76         30.79        22.75 o
  -1   1  33        467.40        506.07        32.70 o
   1   1  33         35.21         34.73        17.70 o
   3   1  33         95.56        142.96        24.59 o
   5   1  33        684.82        656.70        78.24 o
 -12   2  33         31.27          4.66        24.25 o
 -10   2  33          5.45          5.44        21.57 o
  -8   2  33          0.05        -14.49        21.45 o
  -6   2  33         47.75         18.32        18.47 o
  -4   2  33          9.99         27.49        21.07 o
  -2   2  33        151.99        154.48        30.84 o
   0   2  33          1.28         44.59        29.59 o
   2   2  33        375.48        348.15        36.34 o
   4   2  33          0.41        -20.77        37.58 o
  -9   3  33         62.75        126.85        36.76 o
  -7   3  33          0.18         18.01        22.59 o
  -5   3  33        480.02        415.29        38.56 o
  -3   3  33         84.29        123.77        26.15 o
  -1   3  33          2.20        -20.22        20.22 o
   1   3  33        226.99        296.76        75.54 o
 -12   0  34          0.03         18.88        38.15 o
 -10   0  34          5.68        -34.34        34.34 o
  -8   0  34          0.61        -24.13        24.13 o
  -6   0  34         88.05         59.90        31.25 o
  -4   0  34         80.07         76.27        32.89 o
  -2   0  34       1123.09       1276.87        70.39 o
   0   0  34        317.93        399.44        44.42 o
   2   0  34       1394.79       1438.97        75.42 o
   4   0  34        493.89        505.56        56.85 o
 -11   1  34         42.58         66.39        27.84 o
  -9   1  34         72.37         67.62        27.78 o
  -7   1  34          1.46         19.59        22.33 o
  -5   1  34         25.88         16.78        16.89 o
  -3   1  34         43.44         60.52        28.88 o
  -1   1  34        113.53        173.91        22.93 o
   1   1  34         17.60         55.34        23.06 o
   3   1  34        496.69        506.34        35.79 o
 -10   2  34          0.02        -25.03        25.03 o
  -8   2  34          4.50        -14.72        16.87 o
  -6   2  34         25.59         26.85        41.28 o
  -4   2  34          0.09        -10.62        23.84 o
  -2   2  34         38.66         15.57        20.28 o
   0   2  34          8.80         13.70        33.65 o
   2   2  34         60.74        151.61        40.47 o
  -7   3  34         18.94         24.82        26.94 o
  -5   3  34          2.95         20.81        38.85 o
  -3   3  34        385.71        367.25        44.84 o
 -11   1  35        171.75        159.59        37.12 o
  -9   1  35          0.55         -0.61        22.33 o
  -7   1  35         78.70         88.61        26.33 o
  -5   1  35          9.74         26.35        22.33 o
  -3   1  35         27.65         28.36        23.36 o
  -1   1  35        106.80        167.94        24.03 o
   1   1  35        347.64        361.93        31.83 o
  -8   2  35          4.80         -3.17        17.52 o
  -6   2  35          0.70        -20.80        20.80 o
  -4   2  35         53.26         84.32        24.40 o
  -2   2  35         60.09         64.53        26.28 o
   0   2  35          1.68          4.32        26.94 o
 -10   0  36        280.84        392.44        62.86 o
  -8   0  36         11.22        -33.71        33.71 o
  -6   0  36        242.49        210.39        45.31 o
  -4   0  36          3.40         -1.16        24.28 o
  -2   0  36          0.05         -3.28        25.41 o
   0   0  36        118.46         85.56        31.41 o
  -9   1  36         18.83        -34.46        48.11 o
  -7   1  36          0.33         -2.68        19.41 o
  -5   1  36         12.14        -11.50        17.86 o
  -3   1  36          1.12         -1.87        20.77 o
  -1   1  36        295.25        283.24        30.56 o
   1   1  36          1.77         50.72        43.16 o
  -6   2  36          1.32        -32.66        34.91 o
  -4   2  36         10.94          4.10        37.19 o
  -2   2  36        104.63         59.35        53.96 o
  -7   1  37          1.04        -25.41        25.41 o
  -5   1  37         13.63         34.91        27.62 o
  -3   1  37          8.18         24.76        32.26 o
  -1   1  37         83.74         80.93        43.16 o
                                                
